# Supplementary material for: Small RNA and degradome deep sequencing reveals drought‐and tissue‐specific micrornas and their important roles in drought‐sensitive and drought‐tolerant tomato genotypes
Source: Plant Biotechnol J. 2016 Feb 9;14(8):1727–46. doi: 10.1111/pbi.12533 (PMC5067666; doi:10.1111/pbi.12533)
Supplement: Supplementary file 1 — Table S1 Summary of small RNA sequencing data quality set. Table S2 Differentially expressed known miRNAs in root and upground tissues of drought‐sensitive and tolerant tomato genotypes. Table S3 Target prediction results of differentially expressed significant miRNAs. Table S4 Identified miRNA target cleavage sites using degradome sequencing data. Table S5 Enriched GO terms of drought‐responsive miRNA targets in root and upground tissues of tomato. Table S6 Specific qRT‐PCR primers for the expression validation of selected miRNAs. [file PBI-14-1727-s001.xlsx]

## Sheet: Table S1
Table S1. Summary of small RNA sequencing data quality set
	Sensitive Control Root		Sensitive Control Upground		Sensitive Drought Root		Sensitive Drought Upground		Tolerant Control Root		Tolerant Control Upground		Tolerant Drought Root		Tolerant Drought Upground
	Count	Percent (%)	Count	Percent (%)	Count	Percent (%)	Count	Percent (%)	Count	Percent (%)	Count	Percent (%)	Count	Percent (%)	Count	Percent (%)
total reads	23585673		23162854		23229286		23582867		22516895		25112932		28021541		25413938
high quality	23516247	1	23102155	1	23163494	1	23528297	1	22445553	1	25054111	1	27933478	1	25350271	1
3'adapter null	5051	0.02%	5271	0.02%	5746	0.02%	4889	0.02%	5939	0.03%	5301	0.02%	7652	0.03%	6828	0.03%
insert null	5340	0.02%	4517	0.02%	4134	0.02%	4703	0.02%	5830	0.03%	4780	0.02%	6867	0.02%	6814	0.03%
5'adapter contaminants	94497	0.40%	87430	0.38%	81061	0.35%	161869	0.69%	93329	0.42%	123125	0.49%	94073	0.34%	78069	0.31%
smaller than 18nt	290762	1.24%	22909	0.10%	208406	0.90%	47337	0.20%	93797	0.42%	25954	0.10%	46047	0.16%	30232	0.12%
polyA	2625	0.01%	5579	0.02%	2393	0.01%	4143	0.02%	4664	0.02%	5588	0.02%	6527	0.02%	6200	0.02%
clean reads	23117972	98.31%	22976449	99.46%	22861754	98.70%	23305356	99.05%	22241994	99.09%	24889363	99.34%	27772312	99.42%	25222128	99.49%

## Sheet: Table S2
Table S2. Differentially expressed known miRNAs in root and upground tissues of drought-sensitive and tolerant tomato genotypes
		Sensitive (L. esculentum; L.M.I-56)				Tolerant (L. esculentum var. cerasiforme;Tomatillo)				Fold change
										Sensitive				Tolerant				Control		Drought
		Control		Drought		Control		Drought		Control	Drought	Root	Upground	Control	Drought	Root	Upground	Root	Upground	Root	Upground
miRNA family	miR_name	Root	Upground	Root	Upground	Root	Upground	Root	Upground	R/U	R/U	D/C	D/C	R/U	R/U	D/C	D/C	T/S	T/S	T/S	T/S
156	miR156a-5p	84179	61503	120156	134537	62769	68899	56669	44312	1.31997	1.55144	NS	NS	NS	NS	NS	NS	NS	NS	-1.76442	-1.10763
	miR156g-3p	66	202	0	228	128	0	152	207	NS	-7.11836	-6.68536	NS	9.03176	NS	NS	NS	NS	-8.81972	7.56778	NS
	miR156l-3p	0	0	153	0	0	211	0	0	NS	9.97192	8.61642	NS	-7.68934	NS	NS	NS	NS	8.55959	-8.93753	NS
157	miR157a-5p	388593	2334662	441755	4135129	347875	3640630	368834	2839954	-1.71972	-1.51208	NS	NS	-2.35578	-2.40505	NS	-2.40505	NS	NS	NS	NS
	miR157d-3p	104	797	110	2553	75	1277	72	652	-2.07083	-2.82209	NS	1.19121	-3.05796	-2.63903	NS	-2.63903	NS	NS	-1.29158	-1.47464
158	miR158a-3p	54	0	0	0	0	0	0	0	7.62205	NS	-6.39585	NS	NS	NS	NS	NS	-6.7518	NS	NS	NS
	miR158b-5p	227	0	178	0	0	0	0	0	9.69371	10.1903	NS	NS	NS	NS	NS	NS	-8.82346	NS	-9.15588	NS
159	miR159a	1960	1535	1722	998	1446	2170	2251	1553	1.21978	2.5015	NS	-1.10946	NS	1.07528	NS	1.07528	NS	NS	NS	1.13255
	miR159b-3p	130	102	159	79	228	110	132	93	1.2171	2.72363	NS	NS	2.08329	1.04501	-1.1127	1.04501	NS	NS	NS	NS
160	miR160a-3p	2202	702	762	485	2220	1024	2217	495	2.51643	2.36634	-1.17192	-1.02182	2.14811	2.70288	NS	2.70288	NS	NS	NS	NS
	miR160a-5p	727	384	361	1034	657	459	551	245	1.78801	NS	NS	NS	1.54916	1.70905	NS	1.70905	NS	NS	NS	-1.58277
162	miR162a-3p	3200	2013	2541	2484	4259	2565	5644	1915	1.53589	1.74726	NS	NS	1.76332	2.09915	NS	2.09915	NS	NS	NS	NS
	miR162a-5p	1222	853	906	646	1117	657	1830	525	1.38579	2.20251	NS	NS	1.79743	2.34123	NS	2.34123	NS	NS	NS	NS
164	miR164a	29467	12421	13049	18359	34442	11662	41492	10943	2.11348	1.22198	NS	NS	2.59412	2.4626	NS	2.4626	NS	NS	NS	NS
	miR164a-3p	0	0	0	0	47	0	38	0	NS	NS	NS	NS	7.58635	6.7877	NS	6.7877	6.55768	NS	5.56778	NS
	miR164b-3p	22	0	0	0	0	0	0	0	6.32659	NS	-5.1004	NS	NS	NS	NS	NS	-5.45634	NS	NS	NS
165	miR165a-3p	888	564	488	876	1026	60	1542	458	1.52203	NS	NS	NS	5.12769	2.29116	NS	2.29116	-9.02482	-3.39417	NS	NS
	miR165a-5p	261	0	151	0	0	0	0	0	9.89507	9.95293	NS	NS	NS	NS	NS	NS	NS	NS	-8.91855	NS
	miR165b-5p	0	0	0	0	122	0	0	0	NS	NS	NS	NS	8.9625	NS	-8.25494	NS	7.93383	NS	NS	NS
166	miR166a	0	420125	0	519541	0	0	0	330815	-18.8133	-18.2723	NS	NS	NS	-18.7959	NS	-18.7959	NS	-19.842	NS	NS
	miR166d-5p	0	0	0	0	0	1136	0	0	NS	NS	NS	NS	-10.118	NS	NS	NS	NS	10.9882	NS	NS
	miR166g-3p	546707	314184	425432	370379	786755	51255	1080089	230723	1.66632	1.91446	NS	NS	4.97191	2.76669	NS	2.76669	NS	-2.77736	NS	NS
	miR166g-5p	0	0	1247	0	4217	0	5653	0	NS	12.9988	11.6433	NS	14.0738	14.0046	NS	14.0046	13.0451	NS	1.50041	NS
	miR166k	275598	0	0	0	0	0	0	0	19.9394	NS	-18.7132	NS	NS	NS	NS	NS	-19.0691	NS	NS	NS
167	miR167a-5p	124000	384139	59265	178908	112643	280680	112138	180510	NS	NS	NS	-1.59074	NS	NS	NS	NS	NS	NS	NS	NS
	miR167b-3p	374	213	258	232	430	88	546	195	1.67935	1.86778	NS	NS	3.32052	2.0252	NS	2.0252	NS	-1.43679	NS	NS
168	miR168a	201318	192717	193693	148057	267742	226310	355554	148111	NS	2.10215	NS	NS	1.27431	1.80317	NS	1.80317	NS	NS	NS	NS
	miR168a-3p	3553	6628	2265	2863	3892	5861	6064	2711	NS	1.37651	NS	-1.69938	NS	1.70122	NS	1.70122	NS	NS	NS	NS
169	miR169a-3p	12528	0	10503	0	0	0	0	0	15.48	16.073	NS	-1.63051	NS	NS	NS	NS	-14.6098	NS	-15.0387	NS
	miR169a-5p	31	309	0	140	64	377	0	130	-2.45011	-6.41475	-5.59516	NS	-1.52666	-7.48259	-7.3242	-7.48259	1.04889	NS	NS	NS
	miR169ac	0	0	860	0	0	0	2863	0	NS	12.4627	11.1072	NS	NS	13.0231	12.1591	13.0231	NS	NS	1.05497	NS
	miR169e-3p	0	9500	0	1559	358	19792	339	6548	-13.3466	-9.89188	NS	-3.09564	-4.75705	-3.73192	NS	-3.73192	9.48691	NS	8.72499	2.56504
170	miR170-3p	0	9	0	984	0	11	0	6	NS	-9.22798	NS	6.28426	-3.42767	NS	NS	NS	NS	NS	NS	-6.86294
	miR170-5p	0	15	0	15	0	18	0	11	-4.03973	NS	NS	NS	-4.13816	-3.91966	NS	-3.91966	NS	NS	NS	NS
171	miR171a-3p	0	884	0	0	0	0	0	0	-9.92074	NS	NS	-11.2762	NS	NS	NS	NS	NS	-10.9494	NS	NS
	miR171b	0	0	0	0	0	886	0	662	NS	NS	NS	NS	-9.7594	-9.83091	NS	-9.83091	NS	10.6297	NS	10.8653
	miR171b-3p	0	0	0	55	0	134	734	114	NS	-5.06683	NS	6.29303	-7.03433	3.22652	10.1954	3.22652	NS	7.90458	9.83949	1.54614
	miR171b-5p	2606	0	2047	0	2752	0	0	0	13.2148	13.7138	NS	NS	13.458	NS	-12.7505	NS	NS	NS	-12.6794	NS
	miR171c-5p	0	1515	0	1258	0	0	0	0	-10.6979	-9.58239	NS	NS	NS	NS	NS	NS	NS	-11.7266	NS	-10.8023
	miR171f-3p	1258	0	671	0	796	0	0	0	12.1641	12.1047	NS	NS	11.6684	14.476	-10.9608	NS	NS	NS	-11.0703	NS
	miR171f-5p	0	0	0	0	0	0	7838	0	NS	NS	NS	NS	NS	NS	13.6121	14.476	NS	NS	13.2561	NS
172	miR172a	6547	20906	3284	7276	7539	12624	9246	11846	NS	NS	NS	-2.01103	NS	NS	NS	NS	NS	NS	NS	1.19779
	miR172e-3p	490	99	304	66	722	62	1119	43	3.17444	3.91806	NS	-1.0733	4.57342	5.2415	NS	5.2415	NS	NS	1.19992	NS
319	miR319-3p	42	13	31	32	32	6	0	0	2.55904	1.66873	NS	NS	3.4468	NS	-6.3242	NS	NS	NS	-6.63434	-5.50539
	miR319a	0	0	65	0	0	0	0	0	NS	8.7369	7.3814	NS	NS	NS	NS	NS	NS	NS	-7.70251	NS
	miR319a-3p	0	0	0	0	0	0	54	100	NS	NS	NS	NS	NS	NS	6.43068	NS	NS	NS	6.07474	8.13846
	miR319b	74	0	0	243	288	124	376	184	8.07661	-7.21028	-6.85042	8.43648	2.24749	1.5708	NS	1.5708	1.96356	7.79269	8.87444	NS
	miR319c	0	26	0	0	0	0	0	0	-4.83328	NS	NS	-6.18877	NS	NS	NS	NS	NS	-5.86195	NS	NS
390	miR390b-5p	8410	12789	6123	7826	11646	22051	17677	12467	NS	1.36049	NS	-1.19689	NS	1.04353	NS	1.04353	NS	NS	NS	1.16637
	miR390d-3p	216	325	90	245	173	483	210	214	NS	NS	NS	NS	NS	NS	NS	NS	NS	NS	NS	NS
393	miR393-3p	0	29	0	0	0	66	0	59	-4.99082	NS	NS	-6.34631	-6.01263	-6.34287	NS	-6.34287	NS	1.0249	NS	7.37725
	miR393a	37	0	0	21	0	0	0	0	7.07661	-3.67779	-5.85042	4.90398	8.22159	NS	NS	NS	-6.20636	NS	NS	-4.89771
	miR393a-3p	19	0	12	14	73	0	96	0	6.11509	NS	NS	4.31902	6.7322	8.12474	NS	8.12474	1.94499	NS	2.31985	-4.31275
	miR393a-5p	0	0	0	0	26	0	16	0	NS	NS	NS	NS	-3.14881	5.53978	NS	5.53978	5.70353	NS	4.31985	NS
394	miR394-3p	17	136	28	152	46	185	63	136	-2.13284	NS	NS	NS	1.43792	NS	NS	NS	1.43919	NS	NS	NS
	miR394a	50	326	29	306	160	477	184	299	-1.83771	-1.68488	NS	NS	-1.06949	NS	NS	NS	1.68116	NS	1.98543	NS
395	miR395a	0	1441	9	0	15	272	18	231	-10.6257	5.88445	4.52896	-11.9812	-4.84554	-3.14205	NS	-3.14205	4.90998	-2.5669	NS	9.34636
	miR395b-5p	46	0	0	642	0	0	0	0	7.39072	-8.6119	-6.16453	9.8381	NS	NS	NS	NS	-6.52047	NS	NS	-9.83182
396	miR396a-3p	1518	3231	1715	1409	1596	1839	4058	1436	1.60061	1.99807	NS	-1.68564	NS	2.03849	1.02211	2.03849	NS	NS	NS	NS
	miR396a-5p	3277	1971	2785	2182	3130	2362	3869	1285	NS	2.06656	NS	NS	NS	2.12997	NS	2.12997	NS	NS	NS	NS
397	miR397-3p	1195	3836	815	1900	1733	7436	1668	4720	NS	NS	NS	-1.50194	NS	NS	NS	NS	NS	NS	NS	1.8074
	miR397a	8046	20954	6590	13174	5307	14479	4664	8735	NS	NS	NS	-1.15787	NS	NS	NS	NS	NS	NS	-1.17886	NS
398	miR398a-3p	1314	586	610	1257	1125	1469	1277	989	2.03215	NS	NS	NS	NS	NS	NS	NS	NS	1.16435	NS	NS
	miR398a-5p	150	112	130	25	126	172	70	111	1.28863	4.09304	NS	-2.65183	NS	NS	-1.1722	NS	NS	NS	-1.57323	2.64517
399	miR399a-5p	59	1543	0	1347	78	4585	33	1266	-3.84172	-9.681	-6.52361	NS	NS	-4.72189	-1.56521	-4.72189	NS	1.40967	5.36425	NS
403	miR403-3p	5864	5765	4453	4523	4528	4726	6285	2985	11.3142	1.69203	NS	NS	NS	1.61396	NS	1.61396	NS	NS	NS	NS
	miR403-5p	15	20	0	12	0	15	14	0	1.5117	NS	-4.54786	-1.2253	-3.87513	5.34713	4.48315	5.34713	-4.9038	NS	4.12721	-4.09035
408	miR408-3p	698	0	0	0	0	0	0	0	NS	NS	-10.088	NS	-9.84935	NS	NS	NS	-10.444	10.7196	NS	NS
	miR408a-3p	0	0	0	0	0	943	0	414	NS	NS	NS	NS	2.5923	-9.15371	NS	-9.15371	NS	NS	NS	10.1881
	miR408b-5p	4857	3107	5880	2045	10368	3515	12539	3511	NS	3.23825	NS	-1.09175	NS	2.37624	NS	2.37624	1.09709	NS	NS	1.27439
414	miR414	0	0	0	95	90	51	430	63	NS	-5.85533	NS	7.08152	1.85119	3.31069	1.93214	3.31069	7.49494	6.51091	9.06805	NS
415	miR415	0	0	0	0	1184	1013	1802	1132	NS	NS	NS	NS	1.2568	1.2105	NS	1.2105	11.2125	10.8229	11.1352	11.6393
419	miR419	73	128	0	260	409	346	516	343	NS	-7.30784	-6.83079	NS	1.27309	1.12894	NS	1.12894	2.48922	1.27312	9.33108	NS
437	miR437	0	0	8	0	5	15	9	0	NS	5.71453	4.35904	NS	NS	4.7097	NS	4.7097	NS	4.74538	NS	NS
	miR437x-3p	305	297	258	316	166	176	150	116	NS	1.42198	NS	NS	NS	NS	NS	NS	NS	NS	-1.46256	NS
444	miR444a-3p.2	0	0	0	0	0	0	7	0	NS	NS	NS	NS	NS	4.34713	NS	4.34713	NS	NS	NS	NS
447	miR447a.2-3p	1067	1949	723	1408	1877	2517	2129	2015	NS	NS	NS	NS	NS	NS	NS	NS	NS	NS	NS	1.01174
472	miR472-3p	1730	0	0	0	0	0	1098	0	12.6237	NS	-11.3975	NS	NS	11.6404	10.7765	11.6404	-11.7535	NS	10.4205	NS
476	miR476	0	0	0	0	0	0	0	13	NS	NS	NS	NS	NS	-4.16066	NS	-4.16066	NS	NS	NS	5.19505
	miR476b	0	73	0	0	0	93	99	0	-6.32266	NS	NS	-7.67816	-6.5074	8.16913	7.30515	8.16913	NS	NS	6.94921	NS
477	miR477-3p	0	34	0	29	0	33	0	54	-5.2203	-4.14345	-1.56696	NS	-5.01263	-6.21511	NS	-6.21511	NS	-5.74647	NS	1.39151
	miR477b-3p	266	0	70	0	47	0	47	0	9.92244	8.84381	-1.69877	NS	7.58635	7.09436	NS	7.09436	-2.4976	NS	-1.25484	NS
	miR477b-5p	662	24	159	48	114	0	74	0	5.65289	3.44245	NS	NS	8.86465	7.74923	NS	7.74923	-2.53471	NS	-1.78358	-6.09035
478	miR478d	0	0	0	0	0	46	0	0	NS	NS	NS	NS	-5.4918	NS	NS	NS	NS	6.36205	NS	NS
479	miR479	0	18	0	0	0	0	0	12	-4.30276	NS	-1.32633	-5.65826	NS	-4.04519	NS	-4.04519	NS	-5.33144	NS	5.07957
	miR479a	119	0	37	7	100	0	106	0	8.76198	4.11663	NS	3.31902	8.67562	8.2677	NS	8.2677	NS	NS	NS	NS
481	miR481a	46	0	0	0	0	0	0	0	7.39072	NS	-6.16453	NS	NS	NS	NS	NS	-6.52047	NS	NS	NS
482	miR482d-3p	5941	1071	1802	4304	4598	2325	7051	1404	3.33891	NS	-1.36207	1.51839	2.01554	2.86806	NS	2.86806	NS	NS	1.28808	-1.12153
	miR482e-5p	11782	17260	10992	5514	13741	14589	18449	8646	NS	2.70981	NS	-2.13459	NS	1.63321	NS	1.63321	NS	NS	NS	1.14354
528	miR528-5p	17	0	19	0	81	0	198	178	5.95462	6.96246	NS	NS	8.37161	NS	NS	NS	2.25548	NS	2.70128	8.97034
529	miR529	0	0	0	0	567	1680	2747	1168	NS	NS	NS	NS	NS	1.77359	1.95223	1.77359	10.1503	11.5527	11.7435	11.6844
	miR529g	1327	2274	939	1628	0	0	0	0	NS	NS	NS	NS	NS	NS	NS	NS	-11.3709	-12.3125	-11.5551	-11.1743
530	miR530a	36	53	35	56	15	30	12	24	NS	1.03646	NS	NS	NS	NS	NS	NS	-1.25994	NS	-2.22447	NS
773	miR773b-3p	252	0	0	0	13	0	0	0	9.84444	NS	-8.61824	NS	5.7322	NS	-5.02464	NS	-4.27375	NS	NS	NS
774	miR774b-5p	382	0	0	0	0	180	263	0	10.4446	NS	-9.21839	NS	-7.46009	9.57869	8.71472	9.57869	-9.57434	8.33034	8.35877	NS
780	miR780.2	0	0	71	0	0	0	0	0	NS	8.86428	7.50878	NS	NS	NS	NS	NS	NS	NS	-7.82989	NS
812	miR812v	184	290	163	238	160	103	211	225	NS	1.16844	NS	NS	1.66719	NS	NS	NS	NS	-1.65492	NS	NS
823	miR823	0	0	0	0	0	0	144	64	NS	NS	NS	NS	NS	1.7097	7.84572	1.7097	NS	NS	7.48978	7.49461
827	miR827-5p	1350	588	1233	146	1196	53	923	96	2.06623	4.79266	NS	-2.49818	5.52784	3.805	NS	3.805	NS	-3.63326	-1.09792	NS
829	miR829-3p.1	47	54	30	58	60	49	63	41	NS	NS	NS	NS	1.32394	1.1595	NS	1.1595	NS	NS	NS	NS
831	miR831-5p	101	1549	0	688	1683	1581	1793	1269	-3.07175	-8.71173	-7.29918	-1.65919	1.12196	1.03846	NS	1.03846	4.0617	NS	11.128	1.37782
837	miR837-3p	0	6	0	0	0	0	7	148	NS	NS	NS	-4.0733	NS	-3.86232	NS	-3.86232	NS	NS	NS	8.70406
838	miR838	108	86	122	87	0	0	0	0	1.19578	2.20232	NS	NS	NS	NS	12.8134	NS	-7.7518	-7.58778	-8.61088	-6.94834
	miR838-5p	0	0	0	0	0	0	4506	0	NS	NS	NS	NS	NS	13.6774	NS	13.6774	NS	NS	12.4575	NS
839	miR839-3p	219	693	177	270	352	750	410	812	NS	1.10532	NS	-1.84823	NS	NS	NS	NS	NS	NS	NS	2.08313
843	miR843	0	146	0	111	251	0	318	294	-7.32266	-6.07989	NS	NS	10.0033	NS	NS	NS	8.97463	-8.35134	8.63274	1.89986
844	miR844-5p	23	64	0	58	0	36	0	20	NS	-5.14345	-5.16453	NS	-5.13816	-4.78215	NS	-4.78215	-5.52047	NS	NS	-1.04145
845	miR845a	0	0	0	322	0	0	0	0	NS	-7.61639	NS	8.84258	NS	NS	NS	NS	NS	NS	NS	-8.83631
	miR845a-3p	297	751	0	0	0	918	681	614	NS	NS	-8.85528	-11.041	-9.81059	NS	10.0873	NS	-9.21123	NS	9.73136	10.7567
	miR845b-5p	629	1054	390	0	590	623	871	612	NS	11.3219	NS	-11.53	NS	1.04892	NS	1.04892	NS	NS	NS	10.752
847	miR847-5p	0	0	0	0	0	0	12	0	NS	NS	NS	NS	NS	5.12474	4.26076	5.12474	NS	NS	3.90482	NS
848	miR848-3p	0	0	18	0	17	0	40	0	NS	6.88445	5.52896	NS	6.11923	6.8617	NS	6.8617	5.09055	NS	NS	NS
851	miR851-3p	0	33	0	11	0	0	0	0	-5.17723	NS	NS	-2.0733	NS	NS	NS	NS	NS	-6.20591	NS	-3.96482
854	miR854a	745	0	595	0	365	0	472	0	11.4083	11.9313	NS	NS	10.5435	10.4224	NS	10.4224	-1.02625	NS	-1.01425	NS
857	miR857	145	0	140	0	0	0	0	0	9.04707	9.84381	NS	NS	NS	NS	NS	NS	-8.17682	NS	-8.80943	NS
	miR857b-5p	0	0	0	77	143	124	161	141	NS	-5.55226	NS	6.77845	1.23744	NS	NS	NS	8.16296	7.79269	7.65077	1.36737
858	miR858	693	88	453	372	707	102	830	169	3.84444	1.99874	NS	1.59139	3.8249	2.83586	NS	2.83586	NS	NS	NS	NS
860	miR860-3p	52	0	0	0	50	0	73	0	7.5676	NS	-6.3414	NS	7.67562	7.7296	NS	7.7296	NS	NS	6.50968	NS
861	miR861-3p	2831	1299	1317	1303	2607	655	4251	901	1.99107	1.72995	-6.5717	NS	3.02459	2.77798	NS	2.77798	NS	-1.14935	1.0104	NS
862	miR862-3p	61	0	0	0	105	0	164	0	7.7979	NS	NS	NS	8.74601	8.89733	NS	8.89733	NS	NS	7.6774	NS
869	miR869.2	0	14	0	0	0	0	0	0	-3.94019	NS	NS	-5.29569	NS	NS	NS	NS	NS	-4.96887	NS	NS
870	miR870-5p	0	11	0	0	0	0	0	0	-3.59227	NS	NS	-4.94776	NS	NS	NS	NS	NS	-4.62094	NS	NS
893	miR893	0	0	78	0	0	0	0	0	NS	8.99993	7.64444	NS	NS	NS	NS	NS	NS	NS	-7.96555	NS
894	miR894	1659	745	1935	1217	2731	175	1837	887	2.02216	2.38353	NS	NS	4.99577	1.59012	NS	1.59012	NS	-2.2514	NS	NS
895	miR895	0	0	0	0	19	26	0	44	NS	NS	NS	NS	NS	-5.91966	-5.57213	-5.91966	5.25102	5.53893	NS	6.95404
897	miR897	0	0	0	0	18	0	29	0	NS	NS	NS	NS	6.20169	6.39776	NS	6.39776	5.17302	NS	5.17783	NS
900	miR900-3p	0	528	0	0	610	408	770	0	-9.17723	NS	NS	-10.5327	1.612	11.1285	NS	11.1285	10.2558	NS	9.90857	NS
902	miR902h-5p	0	0	0	0	23	0	0	143	NS	NS	NS	NS	6.55533	-7.6201	-5.84776	-7.6201	5.52665	NS	NS	8.65448
	miR902j-3p	157	466	600	389	978	297	1478	215	NS	2.33972	2.29323	NS	2.75114	3.32101	NS	3.32101	2.64216	NS	NS	NS
904	miR904a	0	0	0	0	0	0	0	286	NS	NS	NS	NS	NS	-8.6201	NS	-8.6201	NS	NS	NS	9.65448
946	miR946a-5p	0	0	0	0	0	0	1608	0	NS	NS	NS	NS	NS	12.1908	11.3268	12.1908	NS	NS	10.9709	NS
1023	miR1023a-3p	7233	11138	5037	5902	13597	10413	17638	13256	NS	1.48589	NS	-1.40455	1.41667	NS	NS	NS	NS	NS	1.1279	1.66198
1028	miR1028b-5p	0	32	0	0	0	25	0	24	-5.13284	NS	NS	-6.48833	-4.61209	-5.04519	NS	-5.04519	NS	NS	NS	6.07957
1040	miR1040	52	47	0	39	323	0	489	0	1.01301	-4.57087	-6.3414	NS	10.3672	10.4735	NS	10.4735	2.63804	-6.7161	9.25354	-5.79079
1044	miR1044-3p	29	22	30	0	55	42	51	0	1.26571	7.62142	NS	-5.94776	1.42081	7.2122	NS	7.2122	NS	NS	NS	NS
1067	miR1067	0	0	0	0	13	40	21	26	NS	NS	NS	NS	NS	NS	NS	NS	4.70353	6.16042	4.71217	6.19505
1074	miR1074	803	0	15	0	2023	0	23	0	11.5164	6.62142	-5.38333	NS	13.014	6.06334	-6.78292	6.06334	1.33612	NS	NS	NS
1077	miR1077-5p	19136	9886	18198	8809	22163	6151	26834	8454	1.81999	2.76126	NS	NS	2.88102	2.20613	NS	2.20613	NS	NS	NS	NS
1088	miR1088-5p	0	301	0	0	0	0	0	0	-8.36646	NS	NS	-9.72195	NS	NS	NS	NS	NS	-9.39513	NS	NS
1101	miR1101-3p	0	0	1145	0	0	0	0	0	NS	12.8757	11.5202	NS	NS	NS	NS	NS	NS	NS	-11.8413	NS
1106	miR1106	53	0	48	28	0	0	0	0	7.59508	2.49214	NS	5.31902	NS	NS	NS	NS	-6.72483	NS	-7.26511	-5.31275
1110	miR1110	761	362	811	434	0	0	0	0	1.93907	2.61654	NS	NS	NS	NS	NS	NS	-10.5687	-9.66136	-11.3437	-9.26694
1120	miR1120a	0	0	0	0	0	16	0	0	NS	NS	NS	NS	-3.96824	NS	NS	NS	NS	4.83849	NS	NS
	miR1120b-3p	0	64	0	0	0	66	0	0	-6.13284	NS	NS	-7.48833	-6.01263	NS	NS	NS	NS	NS	NS	NS
1122	miR1122b-3p	0	0	0	0	0	0	111	0	NS	NS	NS	NS	NS	8.33419	7.47021	8.33419	NS	NS	7.11427	NS
1127	miR1127b-3p	668	911	459	694	190	271	233	297	NS	1.11809	NS	NS	NS	NS	NS	NS	-1.81076	-1.91067	-1.65831	NS
1134	miR1134	121	167	39	41	0	0	78	0	NS	1.64238	-1.27443	-2.51449	NS	7.82518	6.9612	7.82518	-7.91577	-8.54522	NS	-5.86294
1135	miR1135	1571	0	0	0	0	1039	0	0	12.4846	NS	-11.2584	NS	-9.98922	NS	NS	NS	-11.6144	10.8595	NS	NS
1172	miR1172.2	53	0	37	35	0	0	1361	0	7.59508	1.7947	NS	5.64095	NS	11.9502	11.0862	11.9502	-6.72483	NS	4.52085	-5.63468
1173	miR1173	224	460	172	275	294	420	367	353	NS	1.03751	NS	-1.23054	NS	NS	NS	NS	NS	NS	NS	NS
1222	miR1222a	0	0	0	0	72	67	118	85	NS	NS	NS	NS	1.1356	1.01303	NS	1.01303	7.17302	6.90458	7.2025	7.904
1319	miR1319a	0	0	0	0	0	57	54	0	NS	NS	NS	NS	-5.80113	7.29466	6.43068	7.29466	NS	6.67138	6.07474	NS
1426	miR1426	0	1448	0	0	0	0	0	0	-10.6327	NS	NS	-11.9882	NS	NS	NS	NS	NS	-11.6614	NS	NS
1432	miR1432	0	0	0	0	0	0	24	0	NS	NS	NS	NS	NS	6.12474	5.26076	6.12474	NS	NS	4.90482	NS
1436	miR1436	400	297	175	259	640	1032	975	1095	1.2967	1.14893	NS	NS	NS	NS	NS	NS	NS	1.6354	1.7979	2.57451
1438	miR1438	22	31	31	32	0	0	0	0	NS	1.66873	NS	NS	NS	NS	NS	NS	-5.45634	-6.11571	-6.63434	-5.50539
1439	miR1439	0	0	0	0	0	88	62	62	NS	NS	NS	NS	-6.42767	NS	6.62999	NS	NS	7.29792	6.27405	7.4488
1440	miR1440b	0	0	0	0	4480	25	6245	0	NS	NS	NS	NS	8.51719	14.1483	NS	14.1483	13.1324	5.48235	12.9283	NS
1446	miR1446	354	14	685	36	442	0	502	0	5.52741	5.96457	1.31139	NS	10.8197	10.5113	NS	10.5113	NS	-4.96887	-1.12856	-5.67532
1507	miR1507a	0	19	0	0	0	0	17	0	NS	NS	NS	-5.73626	NS	5.62724	4.76326	5.62724	NS	-5.40944	4.40732	NS
	miR1507c-5p	0	0	0	0	0	132	0	0	-4.38077	-7.66917	NS	NS	-7.01263	NS	NS	NS	NS	7.88288	NS	NS
1511	miR1511	92	209	50	91	86	235	127	105	NS	NS	NS	-1.6879	NS	NS	NS	NS	NS	NS	NS	NS
	miR1511-3p	0	0	0	334	0	0	0	0	NS	NS	NS	8.89537	NS	NS	NS	NS	NS	NS	NS	-8.8891
1514	miR1514a	31	0	0	0	0	0	0	0	6.82136	NS	-5.59516	NS	NS	NS	NS	NS	-5.95111	NS	NS	NS
1520	miR1520f-3p	0	0	0	0	0	217	0	157	NS	NS	NS	NS	-7.72979	-7.75485	NS	-7.75485	NS	8.60004	NS	8.78923
	miR1520g	0	0	0	0	6685	2411	6579	2480	NS	NS	NS	NS	2.50306	1.9473	NS	1.9473	13.7098	12.0739	13.0035	12.7707
	miR1520m	833	981	617	935	0	0	0	0	NS	1.11483	NS	NS	NS	NS	NS	NS	-10.6991	-11.0996	-10.9493	-10.3742
1522	miR1522	0	0	0	0	0	0	48	0	NS	NS	NS	NS	NS	7.12474	6.26076	7.12474	NS	NS	5.90482	NS
1523	miR1523a	2122	1468	1335	1021	2391	0	2785	2203	1.39873	2.10139	NS	-1.0122	13.2552	NS	NS	NS	NS	-11.6811	NS	1.60409
1528	miR1528	51	63	51	43	66	0	0	0	NS	1.96069	NS	-1.03935	8.07616	NS	-7.3686	NS	NS	-7.13879	-7.35257	-5.93166
1531	miR1531-5p	0	0	69	0	0	61	148	60	NS	8.82305	7.46756	NS	-5.89897	1.84234	7.88525	1.84234	NS	6.76923	NS	7.4015
1536	miR1536	0	0	0	90	0	0	0	0	NS	-5.77732	NS	7.00352	NS	NS	NS	NS	NS	NS	NS	-6.99725
1846	miR1846a-5p	0	0	0	0	0	0	8978	0	NS	NS	NS	NS	NS	14.672	13.808	14.672	NS	NS	13.452	NS
1847	miR1847.2	2465	4339	1733	3589	3361	3849	4821	4806	NS	NS	NS	NS	NS	NS	NS	NS	NS	NS	NS	NS
1857	miR1857-5p	0	0	0	0	0	565	0	0	NS	NS	NS	NS	-9.11034	NS	NS	NS	NS	9.9806	NS	NS
1863	miR1863	0	1416	343	0	0	0	0	0	-10.6004	11.1366	9.7811	-11.9559	NS	NS	NS	NS	NS	-11.6291	-10.1022	NS
	miR1863a	43	0	0	177	0	0	986	0	7.29343	-6.75308	-6.06723	7.97927	NS	11.4852	10.6212	11.4852	-6.42317	NS	10.2653	-7.973
	miR1863b	0	0	0	0	208	550	0	461	NS	NS	NS	NS	NS	-9.30885	-9.02464	-9.30885	8.70353	9.94178	NS	10.3432
1869	miR1869	197	368	139	0	249	323	395	336	NS	9.83347	NS	-10.0119	NS	NS	NS	NS	NS	NS	NS	9.88693
1871	miR1871	534	1098	0	728	523	850	482	640	NS	-8.79326	-9.70166	-1.0812	NS	NS	NS	NS	NS	NS	9.23274	NS
1873	miR1873	402	1296	1817	597	3182	57	1212	508	NS	3.32029	2.53533	-1.6066	6.83459	1.79426	-1.71675	1.79426	2.98776	-4.66847	-1.26432	NS
1878	miR1878	0	0	0	12	0	0	0	0	NS	NS	NS	4.09663	NS	NS	NS	NS	NS	NS	NS	-4.09035
1886	miR1886g-3p	0	0	0	0	145	273	194	193	NS	NS	NS	NS	NS	NS	NS	NS	8.183	8.93125	7.91977	9.08706
	miR1886g-5p	242	351	128	357	134	0	210	249	NS	NS	NS	NS	9.09785	NS	NS	NS	NS	-9.61684	NS	NS
	miR1886i-5p	0	0	0	0	0	136	0	0	NS	NS	NS	NS	-7.0557	NS	NS	NS	NS	7.92595	NS	NS
1887	miR1887	0	5246	0	0	0	0	73	0	-12.4898	NS	NS	-13.8453	NS	7.7296	6.86562	7.7296	NS	-13.5185	6.50968	NS
1916	miR1916	331	632	229	454	475	513	650	501	NS	NS	NS	NS	NS	NS	NS	NS	NS	NS	NS	NS
1917	miR1917	0	0	0	76	0	0	0	0	NS	-5.5334	NS	6.75959	NS	NS	NS	NS	NS	NS	NS	-6.75332
1918	miR1918	0	21	0	0	0	16	0	0	-4.52516	NS	NS	-5.88065	-3.96824	NS	NS	NS	NS	NS	NS	NS
1919	miR1919c-5p	4746	4136	3019	6536	3117	3767	4161	2463	1.06564	NS	NS	NS	NS	1.29629	NS	1.29629	NS	NS	NS	NS
2083	miR2083-3p	174	255	131	0	285	221	0	265	NS	9.74795	NS	-9.48269	1.39868	-8.51007	-9.47902	-8.51007	NS	NS	-8.71357	9.54446
2089	miR2089-3p	0	97	0	417	189	41	225	46	-6.73275	-7.98937	NS	1.61566	3.23645	2.82999	NS	2.82999	8.56533	-1.40387	8.13363	-2.68573
2093	miR2093-5p	0	0	0	0	0	470	0	0	NS	NS	NS	NS	-8.84475	NS	NS	NS	NS	9.71501	NS	NS
2096	miR2096-3p	360	379	322	215	278	303	339	212	NS	2.29725	NS	-1.30619	NS	1.217	NS	1.217	NS	NS	NS	NS
2097	miR2097-5p	0	210	0	0	198	188	195	181	-7.84708	NS	NS	-9.20258	1.10653	NS	NS	NS	8.63245	NS	7.92718	8.99445
2111	miR2111	0	0	0	0	14312	12973	18824	15040	NS	NS	NS	NS	1.17348	NS	NS	NS	14.808	14.5017	14.5201	15.3711
	miR2111a-5p	0	0	0	15	0	0	0	0	NS	NS	NS	4.41856	NS	NS	NS	NS	NS	NS	NS	-4.41228
2118	miR2118-5p	11631	4520	12911	3908	9432	3291	10035	3752	2.23074	3.43863	NS	NS	2.5508	1.95908	NS	1.95908	NS	NS	-1.04371	NS
2199	miR2199	35136	4790	31719	9685	24992	2021	33587	8669	3.74201	3.42605	NS	NS	4.66009	2.49374	NS	2.49374	NS	-1.40647	NS	NS
2275	miR2275b-5p	0	0	5428	0	0	0	0	30	NS	15.1207	13.7652	NS	NS	-5.36712	NS	-5.36712	NS	NS	-14.0864	6.4015
	miR2275c	0	20	0	0	0	27	0	0	-4.45477	NS	NS	-5.81026	-4.72312	NS	NS	NS	NS	NS	NS	NS
2590	miR2590a	0	0	10	0	0	0	0	0	NS	6.03646	4.68096	NS	NS	NS	NS	NS	NS	NS	-5.00208	NS
	miR2590g	30	33	0	0	40	26	0	0	NS	NS	-5.54786	-6.53273	1.65325	NS	-6.64613	NS	NS	NS	NS	NS
	miR2590h	0	0	0	0	0	0	26	17	NS	NS	NS	NS	NS	1.15275	5.37624	1.15275	NS	NS	5.02029	5.58207
2592	miR2592bi	0	0	0	0	0	35	0	0	NS	NS	NS	NS	-5.09752	NS	NS	NS	NS	5.96777	NS	NS
2606	miR2606c	0	141	0	214	65	117	71	129	-7.27239	-7.02694	NS	NS	NS	NS	NS	NS	7.02546	NS	6.4696	NS
2607	miR2607	60	188	44	99	103	301	126	258	NS	NS	NS	-1.41357	NS	NS	NS	NS	NS	NS	NS	1.87648
2616	miR2616	34	87	0	56	85	52	81	82	NS	-5.09283	-5.72843	-1.12392	1.74071	NS	NS	NS	1.32502	NS	6.6597	1.0448
2619	miR2619b-5p	0	0	0	0	340	574	456	303	NS	NS	NS	NS	NS	1.12949	NS	1.12949	9.41248	10.0034	9.15274	9.73778
2628	miR2628	0	0	490	0	0	0	0	0	NS	11.6512	10.2957	NS	NS	NS	NS	NS	NS	NS	-10.6168	NS
2634	miR2634	0	0	31	0	0	0	0	0	NS	7.66873	6.31323	NS	NS	NS	NS	NS	NS	NS	-6.63434	NS
2649	miR2649	0	0	0	0	0	0	0	13	NS	NS	NS	NS	NS	-4.16066	NS	-4.16066	NS	NS	NS	5.19505
2661	miR2661	241	439	0	383	369	396	0	442	NS	-7.86667	-8.55385	NS	NS	-9.24813	-9.85168	-9.24813	NS	NS	NS	NS
2663	miR2663	0	0	0	671	0	0	0	0	NS	-8.67564	NS	9.90184	NS	NS	NS	NS	NS	NS	NS	-9.89556
2867	miR2867-3p	0	0	0	0	1888	0	0	0	NS	NS	NS	NS	12.9144	NS	-12.2068	NS	11.8857	NS	NS	NS
2871	miR2871a-5p	0	0	0	0	0	0	0	46	NS	NS	NS	NS	NS	-5.98379	NS	-5.98379	NS	NS	NS	7.01817
2873	miR2873c	2621	3054	2406	2720	2630	1991	3449	1610	NS	1.53756	NS	NS	1.43333	1.63889	NS	1.63889	NS	NS	NS	NS
2916	miR2916	32928	6952	22460	4974	17431	4368	21824	12842	3.11098	3.88941	NS	NS	3.02837	1.30482	NS	1.30482	NS	NS	NS	1.863
2938	miR2938	0	0	0	52	0	94	40	0	NS	-4.98591	NS	6.21211	-6.52283	6.8617	5.99773	6.8617	NS	7.39308	5.64178	-6.20583
2950	miR2950-3p	0	0	0	0	0	0	46	0	NS	NS	NS	NS	NS	7.06334	6.19936	7.06334	NS	NS	5.84341	NS
3434	miR3434-5p	42	0	49	0	0	0	0	0	7.25948	8.32924	NS	NS	NS	NS	NS	NS	-6.38923	NS	-7.29486	NS
3437	miR3437-3p	0	0	0	24	0	0	0	0	NS	-3.87043	NS	5.09663	NS	NS	NS	NS	NS	NS	NS	-5.09035
	miR3437-5p	0	0	0	0	0	14	0	0	NS	NS	NS	NS	-3.77559	NS	NS	NS	NS	4.64584	NS	NS
3447	miR3447-3p	0	0	0	0	807	0	984	0	NS	NS	NS	NS	11.6882	11.4823	NS	11.4823	10.6595	NS	10.2624	NS
3449	miR3449-3p	6219	0	7896	0	56	38	52	0	14.4696	15.6614	NS	NS	1.59119	7.24021	NS	7.24021	-6.79202	6.08642	-7.92661	NS
3509	miR3509-5p	0	0	0	0	0	0	0	19	NS	NS	NS	NS	NS	-4.70815	NS	-4.70815	NS	NS	NS	5.74254
3511	miR3511-3p	89	78	73	65	110	96	105	51	1.05749	1.88199	NS	NS	1.22816	1.5816	NS	1.5816	NS	NS	NS	NS
3514	miR3514-3p	0	0	0	0	88	131	94	105	NS	NS	NS	NS	NS	NS	NS	NS	7.46252	7.87191	6.87444	8.20885
	miR3514-5p	0	0	0	0	1174	0	0	0	NS	NS	NS	NS	12.229	NS	-11.5214	NS	11.2003	NS	NS	NS
3627	miR3627-5p	285	221	339	342	423	450	531	636	1.23408	1.70182	NS	NS	NS	NS	NS	NS	NS	NS	NS	1.38964
3630	miR3630-3p	25	0	0	0	0	0	0	0	6.51102	NS	-5.28482	NS	NS	NS	NS	NS	-5.64077	NS	NS	NS
	miR3630-5p	161	29	227	107	171	82	121	99	3.3401	2.79961	NS	1.39515	2.09206	NS	NS	NS	NS	1.33806	-1.58783	NS
3637	miR3637-3p	0	0	0	0	0	0	341	0	NS	NS	NS	NS	NS	9.9534	9.08943	9.9534	NS	NS	8.73348	NS
	miR3637-5p	0	0	0	0	12	8	27	9	NS	NS	NS	NS	1.61673	2.12474	NS	2.12474	4.58805	3.83849	5.07474	4.66453
3932	miR3932b-5p	0	0	1256	0	0	0	0	0	NS	13.0092	11.6537	NS	NS	NS	NS	NS	NS	NS	-11.9748	NS
3946	miR3946	19	93	0	102	667	857	41	65	-1.42407	-5.9579	-4.88889	NS	NS	NS	-4.34819	NS	5.13671	3.04248	5.6774	NS
3947	miR3947-5p	0	0	0	0	39	94	0	0	NS	NS	NS	NS	NS	NS	-6.60961	NS	6.28849	7.39308	NS	NS
3948	miR3948	153	185	0	0	2550	146	173	3337	NS	NS	-7.89835	-9.01971	5.15822	-3.72993	-4.20586	-3.72993	4.06198	NS	7.75448	13.1989
3951	miR3951	0	0	669	1066	0	0	0	0	NS	1.0424	10.7449	10.5697	NS	NS	NS	NS	NS	NS	-11.066	-10.5634
3954	miR3954	0	0	0	16	0	91	0	0	NS	NS	NS	4.51167	-6.47603	NS	NS	NS	NS	7.34628	NS	-4.50539
4221	miR4221	0	0	0	0	0	93	0	0	NS	NS	NS	NS	-6.5074	NS	NS	NS	NS	7.37765	NS	NS
4235	miR4235	50	99	0	78	0	0	0	0	NS	-5.57087	-6.28482	NS	NS	NS	NS	NS	-6.64077	-7.79087	NS	-6.79079
4243	miR4243	0	0	0	0	321	435	290	353	NS	NS	NS	NS	NS	NS	NS	NS	9.32952	9.60336	8.49976	9.95813
4245	miR4245	0	48	0	0	0	0	0	0	-5.7178	NS	NS	-7.0733	NS	NS	NS	NS	NS	-6.74647	NS	NS
4249	miR4249	64	111	38	85	135	206	160	126	NS	NS	NS	NS	NS	NS	NS	NS	1.07991	NS	1.39385	1.0625
4343	miR4343a	0	0	0	0	15	0	779	0	NS	NS	NS	NS	5.93865	11.1453	5.37439	11.1453	4.90998	NS	9.92533	NS
4344	miR4344	0	0	0	0	0	42	0	0	NS	NS	NS	NS	-5.36055	NS	NS	NS	NS	6.23081	NS	NS
4346	miR4346	119	178	312	129	180	643	1034	729	NS	2.9887	1.74962	NS	NS	1.04402	2.19796	1.04402	NS	1.69143	1.04847	2.99316
4348	miR4348a	0	0	0	0	0	0	37	45	NS	NS	NS	NS	NS	NS	5.88525	NS	NS	NS	5.52931	6.98646
	miR4348b	0	0	0	0	545	470	0	0	NS	NS	NS	NS	1.24536	NS	-10.4143	NS	10.0932	9.71501	NS	NS
4352	miR4352b	0	105	0	0	166	0	0	75	-6.84708	NS	NS	-8.20258	9.4068	-6.68904	-8.69924	-6.68904	8.37813	-7.87576	NS	7.72343
4366	miR4366	0	0	0	16	0	0	0	16	NS	NS	NS	4.51167	NS	-4.46022	NS	-4.46022	NS	NS	NS	NS
4367	miR4367	0	0	0	0	45	43	46	35	NS	NS	NS	NS	1.09735	NS	NS	NS	6.49494	6.26475	5.84341	6.62389
4371	miR4371a	58	60	43	48	55	50	80	34	NS	1.55583	NS	NS	1.16927	1.77424	NS	1.77424	NS	NS	NS	NS
4372	miR4372b	0	0	0	0	34	0	0	0	NS	NS	NS	NS	7.11923	NS	-6.41167	NS	6.09055	NS	NS	NS
4376	miR4376	87	19323	146	4271	188	23303	163	7173	-6.92793	-3.156	1.10592	-2.66601	-5.92188	-4.91986	NS	-4.91986	1.11474	NS	NS	1.24261
	miR4376a-3p	0	170	0	166	0	179	0	48	-7.54223	-6.66051	NS	NS	-7.45205	-6.04519	NS	-6.04519	NS	NS	NS	-1.29547
4378	miR4378b	208	472	126	313	131	474	175	323	NS	NS	NS	-1.08096	NS	NS	NS	NS	NS	NS	NS	NS
4383	miR4383	52	48	35	58	0	0	0	0	NS	NS	NS	NS	NS	NS	NS	NS	-6.69735	-6.74647	-6.80943	-6.36337
4385	miR4385	94	250	71	161	192	243	204	201	NS	NS	NS	-1.1232	NS	NS	NS	NS	1.03346	NS	NS	NS
4386	miR4386	0	156	0	109	126	472	157	485	-7.41824	-6.05365	NS	-1.00555	NS	-1.08745	NS	-1.08745	7.98037	1.43573	7.61447	2.64826
4391	miR4391	321	18	0	0	87	23	0	178	5.02367	NS	-8.96739	-5.65826	2.95115	-7.93596	-7.76715	-7.93596	-1.8804	NS	NS	8.97034
4392	miR4392	0	0	0	0	0	1551	0	0	NS	NS	NS	NS	-10.5672	NS	NS	NS	NS	11.4375	NS	NS
4395	miR4395	439	0	444	0	0	0	0	0	10.6452	11.5089	NS	NS	NS	NS	NS	NS	-9.77499	NS	-10.4746	NS
4400	miR4400	0	210	0	183	0	0	0	0	-7.84708	-6.80117	NS	NS	NS	NS	NS	NS	NS	-8.87576	NS	-8.02109
4401	miR4401b	0	0	24	0	0	0	0	0	NS	7.29949	5.944	NS	NS	NS	NS	NS	NS	NS	-6.26511	NS
4404	miR4404	377	234	278	0	542	242	741	373	1.55522	10.8335	NS	-9.3587	2.19505	1.53007	NS	1.53007	NS	NS	NS	10.0376
4413	miR4413b	96	0	0	0	0	0	0	0	8.45212	NS	-7.22593	NS	NS	NS	NS	NS	-7.58187	NS	NS	NS
4414	miR4414b	13733	10475	10567	29315	9401	9444	14999	12640	1.25786	NS	NS	NS	1.02518	NS	NS	NS	NS	NS	NS	NS
4993	miR4993	0	0	0	0	178	109	0	0	NS	NS	NS	NS	1.73931	NS	-8.79994	NS	8.47882	7.60667	NS	NS
5020	miR5020c	1375	1335	794	835	1584	1597	2201	1149	NS	1.64189	NS	-1.16532	1.01997	1.47756	NS	1.47756	NS	NS	NS	NS
5021	miR5021	744	916	744	776	844	1398	1597	1346	NS	1.65378	NS	-7.65826	NS	NS	NS	NS	NS	NS	NS	1.28916
5029	miR5029	0	72	0	0	0	3530	0	0	-6.30276	NS	NS	NS	-11.7537	NS	NS	NS	NS	5.45402	NS	NS
5035	miR5035-3p	0	0	0	0	0	0	2090	0	NS	NS	NS	NS	NS	12.5691	11.7051	12.5691	NS	NS	11.3491	NS
5048	miR5048a	0	0	0	0	0	0	49	0	NS	NS	NS	NS	NS	7.15449	6.29051	7.15449	NS	NS	5.93456	NS
5049	miR5049-3p	66	2875	39	1893	108	470	145	2929	-4.57779	-3.88653	NS	-1.09122	-1.08987	-3.79651	NS	-3.79651	NS	-2.77434	1.21436	NS
	miR5049c	0	0	0	0	289	385	464	358	NS	NS	NS	NS	NS	NS	NS	NS	9.17802	9.4272	9.17783	1.12434
	miR5049e	256	0	0	0	0	0	0	0	9.86716	NS	-8.64096	NS	NS	NS	NS	NS	-8.99691	NS	NS	9.97842
	miR5049f	0	712	748	0	0	0	0	0	-9.60857	12.2614	10.9059	-10.9641	NS	NS	NS	NS	NS	-10.6372	-11.227	NS
5054	miR5054	1165	100	513	539	630	63	534	119	4.40942	1.6432	NS	1.94195	4.35369	2.70565	NS	2.70565	NS	NS	NS	-1.68472
5057	miR5057	0	78	0	0	0	0	0	0	-6.41824	NS	NS	-7.77374	NS	NS	NS	NS	NS	-7.44691	NS	NS
5059	miR5059	433	377	474	346	554	207	622	262	1.06696	2.16864	NS	NS	2.45202	1.78712	NS	1.78712	NS	-1.02644	NS	NS
5061	miR5061	0	0	0	0	0	56	0	46	NS	NS	NS	NS	-5.77559	-5.98379	NS	-5.98379	NS	6.64584	NS	7.01817
5067	miR5067	0	0	0	0	0	0	21	0	NS	NS	NS	NS	NS	5.93209	5.06811	5.93209	NS	NS	4.71217	NS
5068	miR5068	123	384	73	212	143	273	183	431	NS	NS	NS	-1.34538	NS	NS	NS	NS	NS	NS	NS	1.51823
5069	miR5069	0	128	120	111	0	0	0	0	-7.13284	1.827	8.26593	NS	NS	NS	NS	NS	NS	-8.16151	-8.58704	-7.29981
5070	miR5070	258	618	169	331	171	251	235	357	NS	NS	NS	-1.38911	NS	NS	NS	NS	NS	-1.46143	NS	NS
5071	miR5071	0	0	0	0	0	0	122	0	NS	NS	NS	NS	NS	8.47051	7.60653	8.47051	NS	NS	7.25059	NS
5072	miR5072	232	0	135	158	125	0	0	0	9.72514	1.48756	NS	7.81545	8.99755	NS	-8.28999	NS	NS	NS	-8.75696	-7.80917
5077	miR5077	868	344	710	599	871	90	540	252	2.20245	1.95979	NS	NS	4.30644	1.63931	-1.01392	1.63931	NS	-2.09592	-1.07501	NS
5081	miR5081	10	794	10	9	266	1331	1045	1083	-5.44391	NS	NS	-6.9514	-1.29125	NS	1.6498	NS	4.73645	NS	6.02721	7.4055
5083	miR5083	359	48	372	93	303	86	310	66	3.77004	3.71453	NS	NS	2.84867	2.77151	NS	2.77151	NS	NS	NS	NS
5139	miR5139	0	0	0	2556	1453	0	0	0	NS	-10.6051	NS	11.8313	12.5366	NS	-11.829	NS	11.5079	NS	NS	-11.8251
5141	miR5141	0	0	0	0	0	0	60	0	NS	NS	NS	NS	NS	7.44667	6.58269	7.44667	NS	NS	6.22674	NS
5142	miR5142	225	0	0	0	338	0	0	0	9.68094	NS	-8.45475	NS	10.4326	NS	-9.72508	NS	NS	NS	NS	NS
5147	miR5147	0	445	0	0	0	0	0	426	-8.9305	NS	NS	-10.286	NS	-9.19493	NS	-9.19493	NS	-9.95917	NS	10.2293
5149	miR5149	0	747	0	0	0	673	798	693	-9.6778	NS	NS	-11.0333	-9.3627	NS	10.316	NS	NS	NS	9.9601	10.9313
5151	miR5151	0	338	0	0	0	184	0	270	-8.53372	NS	NS	-9.88921	-7.4918	-8.53704	NS	-8.53704	NS	-1.03883	NS	9.57142
5152	miR5152-3p	33	0	17	14	30	0	29	0	6.91156	1.99464	NS	4.31902	6.93865	6.39776	NS	6.39776	NS	NS	NS	-4.31275
5153	miR5153	0	0	0	0	0	0	62	0	NS	NS	NS	NS	NS	7.49397	6.62999	7.49397	NS	NS	6.27405	NS
5157	miR5157a-3p	0	0	0	25	0	0	0	0	NS	-3.92933	NS	5.15552	NS	NS	NS	NS	NS	NS	NS	-5.14925
5160	miR5160	0	0	0	0	0	52	0	0	NS	NS	NS	NS	-5.66868	NS	NS	NS	NS	6.53893	NS	NS
5161	miR5161	0	23	0	0	0	0	0	0	-4.6564	NS	NS	-6.0119	NS	NS	NS	NS	NS	-5.68507	NS	NS
5162	miR5162	21	76	18	37	25	62	37	57	NS	NS	NS	-1.52681	NS	NS	NS	NS	NS	NS	NS	1.11804
5163	miR5163b-3p	1488	2232	0	0	0	0	3202	0	NS	NS	-11.1801	-12.6125	NS	13.1845	12.3206	13.1845	-11.5361	-12.2856	11.9646	NS
5169	miR5169a	0	233	0	194	0	0	0	74	-7.99702	-6.88538	NS	NS	NS	-6.66968	NS	-6.66968	NS	-9.0257	NS	NS
5171	miR5171a	0	0	0	0	0	0	0	245	NS	NS	NS	NS	NS	-8.39686	NS	-8.39686	NS	NS	NS	9.43125
5174	miR5174d-3p	0	3350	0	0	2996	556	0	3706	-11.8428	NS	NS	-13.1983	3.46164	-12.3159	-12.873	-12.3159	12.5519	-2.75252	NS	13.3503
5181	miR5181c-3p	0	0	0	0	60	84	117	37	NS	NS	NS	NS	NS	2.20069	NS	2.20069	6.90998	7.23081	7.19022	6.70406
5183	miR5183	0	0	121	0	0	0	127	0	NS	9.63339	8.2779	NS	NS	8.52846	7.66448	8.52846	NS	NS	NS	NS
5185	miR5185a-5p	0	56	0	0	0	0	0	0	-5.94019	NS	NS	-7.29569	NS	NS	NS	NS	NS	-6.96887	NS	NS
	miR5185m-3p	788	496	612	684	1369	1003	2096	933	1.53502	1.55407	NS	NS	1.48056	1.70746	NS	1.70746	NS	NS	1.09589	NS
5205	miR5205a	180	218	30	1979	2783	2976	3801	413	NS	-4.32914	-2.22593	2.69404	NS	3.74194	NS	3.74194	3.95366	3.60946	6.30513	-1.76595
5207	miR5207	0	110	0	0	121	0	0	34	-6.9142	NS	NS	-8.26969	8.95063	-5.54769	-8.24307	-5.54769	7.92195	-7.94287	NS	6.58207
5218	miR5218	0	15	0	0	21	37	29	42	-4.03973	NS	NS	-5.39522	NS	NS	NS	NS	5.39541	1.14105	5.17783	6.88693
5221	miR5221	0	0	0	0	68	0	55	43	NS	NS	NS	NS	8.11923	NS	NS	NS	7.09055	NS	6.10121	6.92087
5227	miR5227	208	304	130	231	1491	1555	1991	1182	NS	NS	NS	NS	NS	1.29204	NS	1.29204	2.84472	2.19326	3.25676	2.84987
5231	miR5231	56	35	79	108	0	0	0	0	1.54523	1.26342	NS	1.13727	NS	NS	NS	NS	-6.80426	-6.29079	-7.98393	-7.26028
5239	miR5239	0	1110	0	0	0	0	0	0	-10.2492	NS	NS	-11.6047	NS	NS	NS	NS	NS	-11.2779	NS	NS
5241	miR5241a	0	27	0	0	0	0	0	0	-4.88773	NS	NS	-6.24322	NS	NS	NS	NS	NS	-5.9164	NS	NS
5244	miR5244	0	0	14	0	0	0	0	0	NS	6.52188	5.16639	NS	NS	NS	NS	NS	NS	NS	-5.4875	NS
5251	miR5251	0	0	0	0	187	0	14	0	NS	NS	NS	NS	9.57866	5.34713	-4.06374	5.34713	8.54999	NS	4.12721	NS
5253	miR5253	254	329	158	299	327	317	439	317	NS	NS	NS	NS	1.07657	1.00951	NS	1.00951	NS	NS	NS	NS
5254	miR5254	0	544	0	0	0	0	0	986	-9.2203	NS	NS	-10.5758	NS	-10.4057	NS	-10.4057	NS	-10.249	NS	11.4401
5259	miR5259	0	0	0	2280	0	0	0	0	NS	-10.4403	NS	11.6665	NS	NS	NS	NS	NS	NS	NS	-11.6602
5262	miR5262	88	120	0	83	0	0	0	0	NS	-5.66051	-7.1004	-1.02018	NS	NS	NS	NS	-7.45634	-8.0684	NS	-6.88043
5265	miR5265	3704	0	2829	164	3983	0	4248	0	13.722	5.82305	NS	7.86922	13.9914	13.5923	NS	13.5923	NS	NS	NS	-7.86294
5269	miR5269b	0	17	0	20	0	0	0	0	-4.2203	-3.6074	NS	NS	NS	NS	NS	NS	NS	-5.24897	NS	-4.82732
5281	miR5281b	229	349	0	240	724	0	359	364	NS	-7.19236	-8.48017	-1.02853	11.5316	NS	-1.33621	NS	1.66373	-9.60859	8.80769	1.09551
5282	miR5282	44	0	0	59	70	132	0	101	7.32659	-5.16811	-6.1004	6.39431	NS	-7.11844	-7.45349	-7.11844	NS	7.88288	NS	1.27018
5284	miR5284b	0	0	0	0	4157	0	0	5994	NS	NS	NS	NS	14.0531	-13.0095	-13.3455	-13.0095	13.0244	NS	NS	14.0439
5290	miR5290	1527	3503	1297	2497	1852	3143	2504	2771	NS	NS	NS	NS	NS	NS	NS	NS	NS	NS	NS	NS
5291	miR5291a	254	153	197	149	277	181	372	194	1.59846	2.11741	NS	NS	1.64566	1.47902	NS	1.47902	NS	NS	NS	NS
5293	miR5293	90	90	93	120	167	146	252	903	NS	1.3468	NS	NS	1.22564	-1.30153	NS	-1.30153	NS	NS	NS	3.4063
5298	miR5298a	210	220	178	200	607	330	637	234	NS	1.54641	NS	NS	1.91099	1.98456	NS	1.98456	1.5344	NS	1.15927	NS
5300	miR5300	21657	2646	6961	14937	17040	3507	16174	6845	3.90011	NS	-1.27843	2.00867	3.31238	1.78033	NS	1.78033	NS	NS	NS	NS
5302	miR5302b-3p	0	0	0	0	39	22	0	0	NS	NS	NS	NS	1.85773	NS	-6.60961	NS	6.28849	5.29792	NS	NS
5303	miR5303	1648	0	1141	2105	0	0	0	0	12.5537	NS	NS	11.5513	NS	NS	NS	NS	-11.6834	NS	-11.8362	-11.545
	miR5303g	0	2165	0	0	1109	1714	1383	1688	-11.213	NS	NS	-12.5685	NS	NS	NS	NS	11.1181	NS	10.7534	12.2157
5304	miR5304	386	444	260	315	244	201	288	212	NS	1.43769	NS	NS	1.31145	NS	NS	NS	NS	-1.30488	NS	NS
	miR5304-3p	28	252	32	15	102	0	132	0	-2.30276	2.80764	NS	-4.55872	8.70419	8.58417	NS	8.58417	1.86816	-9.13879	1.36425	-4.41228
5340	miR5340	0	0	0	0	67	54	58	0	NS	NS	NS	NS	1.34297	7.39776	NS	7.39776	7.06918	6.59338	6.17783	NS
5368	miR5368	51	198	283	196	252	101	64	322	-1.08977	2.24448	2.83127	NS	2.35083	-1.79114	-2.30148	-1.79114	2.30795	-1.13266	-2.82481	1.21081
5369	miR5369	0	0	0	0	72	0	0	0	NS	NS	NS	NS	8.20169	NS	-7.49413	NS	7.17302	NS	NS	NS
5376	miR5376	0	65	36	44	0	64	0	51	-6.15521	1.42502	6.52896	-1.05127	-5.96824	-6.13265	NS	-6.13265	NS	NS	-6.85007	NS
5380	miR5380c	0	0	71	0	0	0	0	0	NS	8.86428	7.50878	NS	NS	NS	NS	NS	NS	NS	-7.82989	NS
5485	miR5485	2015	2135	1347	1322	1847	1983	2246	1347	NS	1.74156	NS	-1.17985	NS	1.27738	NS	1.27738	NS	NS	NS	NS
5492	miR5492	12	0	0	0	0	0	0	0	5.45212	NS	-4.22593	NS	NS	NS	NS	NS	-4.58187	NS	NS	NS
5494	miR5494	359	230	288	294	0	197	35	264	1.50951	1.68478	NS	NS	-7.59029	-2.37534	5.80508	-2.37534	-9.48475	NS	-3.72079	NS
5506	miR5506	0	55	0	37	0	114	0	68	-5.9142	-4.49492	NS	-1.06024	-6.80113	-6.54769	NS	-6.54769	NS	NS	NS	1.37262
5512	miR5512a	0	24	19955	18501	22374	58	46	50	-4.7178	1.82368	15.6435	9.10202	9.62332	NS	-9.25018	NS	15.4526	1.11151	-9.44105	-8.03685
5515	miR5515	0	0	0	0	60	0	89	0	NS	NS	NS	NS	7.93865	8.01551	NS	8.01551	6.90998	NS	6.79559	NS
5532	miR5532	0	0	21	0	0	0	27	0	NS	7.10685	5.75135	NS	NS	6.29466	5.43068	6.29466	NS	NS	NS	NS
5534	miR5534a	1258	0	0	0	0	0	0	0	12.1641	NS	-10.9379	NS	NS	NS	NS	NS	-11.2938	NS	NS	NS
	miR5534b	0	0	0	0	0	0	0	28	NS	NS	NS	NS	NS	-5.26758	NS	-5.26758	NS	NS	NS	6.30196
5536	miR5536	26	28	32	17	0	0	0	0	NS	2.62707	NS	-1.20823	NS	NS	NS	NS	-5.69735	-5.96887	-6.68015	-4.59286
5538	miR5538	0	0	16	0	63	72	73	49	NS	6.71453	5.35904	NS	NS	1.11489	NS	1.11489	6.98037	7.00841	1.50968	7.10932
5542	miR5542	0	0	0	0	14	15	19	0	NS	NS	NS	NS	NS	5.7877	NS	5.7877	4.81045	4.74538	4.56778	NS
5557	miR5557-5p	0	95	36	35	72	0	0	0	-6.70269	1.75517	6.52896	-1.92891	8.20169	NS	-7.49413	NS	7.17302	-7.73137	-6.85007	-5.63468
5558	miR5558-3p	0	0	0	0	0	0	906	0	NS	NS	NS	NS	NS	11.3631	10.4992	11.3631	NS	NS	10.1432	NS
5562	miR5562-3p	0	0	0	0	0	0	40	0	NS	NS	NS	NS	NS	6.8617	5.99773	6.8617	NS	NS	5.64178	NS
5565	miR5565a	0	0	0	0	488	0	695	0	NS	NS	NS	NS	10.9625	10.9806	NS	10.9806	9.93383	NS	9.76072	NS
	miR5565c	91	0	93	0	0	0	0	0	8.37496	9.25369	NS	NS	NS	NS	NS	NS	-7.5047	NS	-8.21931	NS
	miR5565e	0	64	0	43	0	61	0	0	-6.13284	-4.71173	NS	-1.06207	-5.89897	NS	NS	NS	NS	NS	NS	-5.93166
5568	miR5568f-3p	108	54	40	55	249	242	315	168	1.86716	1.2551	-1.07392	NS	1.0729	1.44667	NS	1.44667	1.20821	2.00246	2.29713	2.10557
5573	miR5573	53	0	0	0	0	68	0	0	7.59508	NS	-6.36889	NS	-6.0557	NS	NS	NS	-6.72483	6.92595	NS	NS
5632	miR5632-3p	0	0	0	0	88	138	135	108	NS	NS	NS	NS	NS	NS	NS	NS	7.46252	7.94701	7.39667	8.2495
5640	miR5640	271	382	200	350	278	309	272	512	NS	NS	NS	NS	NS	NS	NS	NS	NS	NS	NS	1.0434
5641	miR5641	1137	1706	890	1478	587	587	37	731	NS	NS	NS	NS	1.03176	-3.7645	-4.31197	-3.7645	NS	-1.7007	-5.26836	NS
5649	miR5649a	0	0	0	20	0	0	49	28	NS	-3.6074	NS	4.83359	NS	1.34713	6.29051	1.34713	NS	NS	5.93456	NS
5655	miR5655	0	102	0	0	79	234	101	218	-6.80526	NS	NS	-8.16076	NS	NS	NS	NS	7.30687	1.03643	6.97806	9.26279
5658	miR5658	0	309	660	323	72	107	835	0	-8.4043	2.74546	10.7254	NS	NS	11.2454	3.2115	11.2454	7.17302	-1.69151	NS	-8.84078
5659	miR5659	0	74	0	52	0	3654	0	59	-6.34229	-4.98591	NS	NS	-11.8035	-6.34287	NS	-6.34287	NS	5.4643	NS	NS
5663	miR5663-5p	0	33	0	33	0	31	0	21	-5.17723	-4.32986	NS	NS	-4.92243	-4.85254	NS	-4.85254	NS	NS	NS	NS
5667	miR5667-3p	0	97	0	0	0	302	0	256	-6.73275	NS	NS	-8.08825	-8.20664	-8.46022	NS	-8.46022	NS	1.47698	NS	9.49461
5671	miR5671a	5308	0	0	760	2901	0	0	0	14.2411	-8.85533	-13.0149	10.0815	13.5341	NS	-12.8265	NS	NS	NS	NS	-10.0752
5712	miR5712	0	0	0	0	0	0	12	0	NS	NS	NS	NS	NS	5.12474	4.26076	5.12474	NS	NS	3.90482	NS
5713	miR5713	0	0	33	0	0	0	0	0	NS	7.75892	6.40343	NS	NS	NS	NS	NS	NS	NS	-6.72454	NS
5716	miR5716	0	0	0	0	21	41	0	0	NS	NS	NS	NS	NS	NS	-5.71652	NS	5.39541	6.19604	NS	NS
5718	miR5718	0	0	0	0	788	1311	1113	0	NS	NS	NS	NS	NS	11.66	NS	11.66	10.6251	11.1949	10.4401	NS
5721	miR5721	12	1754	0	0	0	0	0	0	-6.32431	NS	-4.22593	-12.2648	NS	NS	NS	NS	-4.58187	-11.9379	NS	NS
5726	miR5726	0	0	0	0	20	0	28	0	NS	NS	NS	NS	6.35369	6.34713	NS	6.34713	5.32502	NS	5.12721	NS
5745	miR5745b	0	0	0	0	0	0	81	26	NS	NS	NS	NS	NS	2.17919	7.01565	2.17919	NS	NS	6.6597	6.19505
5747	miR5747	0	8	0	0	0	15	0	9	NS	NS	NS	-4.48833	-3.87513	-3.63015	NS	-3.63015	NS	NS	NS	4.66453
5748	miR5748	0	0	0	67	0	0	109	0	NS	-5.35156	NS	6.57776	NS	8.30796	7.44398	8.30796	NS	NS	7.08804	-6.57148
5750	miR5750	1579	31	1250	1265	3625	3355	5090	2914	6.53776	1.69732	NS	4.86239	1.14343	1.34444	NS	1.34444	1.20206	6.59639	1.34559	1.69847
5751	miR5751	370	248	363	489	153	99	201	83	1.44435	1.28466	NS	NS	1.65979	1.81579	NS	1.81579	-1.2709	-1.48635	-1.53292	-2.06404
5757	miR5757	0	0	0	0	844	1882	1120	1468	NS	NS	NS	NS	NS	NS	NS	NS	10.7242	11.7165	10.4491	12.0142
5758	miR5758	106	0	0	0	0	0	0	0	8.59508	NS	-7.36889	NS	NS	NS	NS	NS	-7.72483	NS	NS	NS
5759	miR5759	0	0	0	0	0	0	8	0	NS	NS	NS	NS	NS	4.53978	NS	4.53978	NS	NS	NS	NS
5760	miR5760	0	0	0	0	0	0	1317	0	NS	NS	NS	NS	NS	11.9028	11.0388	11.9028	NS	NS	10.6829	NS
5763	miR5763a	0	0	0	0	1312	0	0	0	NS	NS	NS	NS	12.3893	NS	-11.6818	NS	11.3606	NS	NS	NS
5764	miR5764	0	0	0	0	0	0	18	0	NS	NS	NS	NS	NS	5.7097	4.84572	5.7097	NS	NS	4.48978	NS
5769	miR5769	0	108	0	0	0	0	0	166	-6.88773	NS	NS	-8.24322	NS	-7.83526	NS	-7.83526	NS	-7.9164	NS	8.86965
5780	miR5780c	0	0	0	0	321	124	356	151	NS	NS	NS	NS	2.404	1.7771	NS	1.7771	9.32952	7.79269	8.79559	8.73301
5797	miR5797	0	0	0	10355	0	0	0	0	NS	-12.6235	NS	13.8497	NS	NS	NS	NS	NS	NS	NS	-13.8434
5802	miR5802	0	0	0	8	0	0	0	0	NS	NS	NS	3.51167	NS	NS	NS	NS	NS	NS	NS	NS
5808	miR5808	0	8	0	10	0	0	0	0	NS	NS	NS	NS	NS	NS	NS	NS	NS	-4.16151	NS	-3.82732
5809	miR5809	1280	0	0	0	0	0	0	0	12.1891	NS	-10.9629	NS	NS	NS	NS	NS	-11.3188	NS	NS	NS
5812	miR5812	225	253	178	203	211	146	277	103	NS	1.52493	NS	NS	1.56304	1.96702	NS	1.96702	NS	NS	NS	NS
5813	miR5813	17078	2168	9291	2147	13815	1980	11800	2517	3.84486	3.82804	NS	NS	3.83443	2.76878	NS	2.76878	NS	NS	NS	NS
5815	miR5815	0	0	0	0	0	0	185	0	NS	NS	NS	NS	NS	9.07116	8.20718	9.07116	NS	NS	7.85123	NS
5817	miR5817	1336	1481	1135	1071	0	0	0	0	NS	1.79826	NS	NS	NS	NS	NS	NS	-11.3806	-11.6939	-11.8286	-10.5701
5825	miR5825	0	0	0	0	0	69	0	0	NS	NS	NS	NS	-6.07676	NS	NS	NS	NS	6.94701	NS	NS
5830	miR5830	0	0	0	0	69	163	32	151	NS	NS	NS	NS	NS	-1.69863	-1.43273	-1.69863	7.11162	8.18722	5.31985	8.73301
5834	miR5834	0	61	0	0	0	0	0	0	-6.06358	NS	NS	-7.41907	NS	NS	NS	NS	NS	-7.09225	NS	NS
6020	miR6020a-3p	0	0	0	44	0	0	0	0	NS	-4.7449	NS	5.9711	NS	NS	NS	NS	NS	NS	NS	-5.96482
	miR6020a-5p	0	12	15	27	21	74	23	31	-3.7178	NS	5.26593	NS	NS	NS	NS	NS	5.39541	2.46298	NS	NS
6021	miR6021	44	32	60	26	26	0	0	0	1.32659	2.92098	NS	NS	6.7322	NS	-6.02464	NS	NS	-6.16151	-7.58704	-5.20583
6022	miR6022	17865	11260	18681	15703	16915	12433	24641	10207	1.53309	1.96506	NS	NS	1.47589	1.81128	NS	1.81128	NS	NS	NS	NS
6023	miR6023	157	239	128	153	671	2114	998	1132	NS	1.45714	NS	-1.13181	NS	NS	NS	NS	2.09864	2.98338	2.28275	3.38188
6024	miR6024	2861	2949	2783	3847	3768	5306	3890	3542	NS	1.24744	NS	NS	NS	NS	NS	NS	NS	NS	NS	NS
	miR6024-3p	0	2809	0	0	0	0	0	0	-11.5887	NS	NS	-12.9442	NS	NS	NS	NS	NS	-12.6174	NS	NS
6025	miR6025a	42	38	36	50	34	38	53	27	1.01155	1.2406	NS	NS	NS	1.51281	NS	1.51281	NS	NS	NS	NS
6026	miR6026-3p	1046	1197	735	1056	761	1014	787	676	NS	1.19174	NS	NS	NS	NS	NS	NS	NS	NS	NS	NS
	miR6026-5p	1877	1000	2079	775	2996	456	4616	781	1.77559	3.13815	NS	NS	3.7477	3.10302	NS	3.10302	NS	-1.29441	NS	NS
6027	miR6027-3p	49043	45465	31814	39141	32816	47186	38897	34872	NS	1.41551	NS	NS	NS	NS	NS	NS	NS	NS	NS	NS
	miR6027-5p	2312	2212	3210	1534	3889	1777	6551	1812	NS	2.7798	NS	-1.01639	2.16172	2.39391	NS	2.39391	NS	NS	NS	NS
6035	miR6035	0	0	0	0	0	112	0	0	NS	NS	NS	NS	-6.77559	NS	NS	NS	NS	7.64584	NS	NS
6104	miR6104	4320	8694	3218	6049	0	0	31	0	NS	NS	NS	-1.01166	NS	6.49397	5.62999	6.49397	NS	-14.2473	-7.3779	-13.0679
6107	miR6107	0	56	0	50	0	0	0	0	-5.94019	-4.92933	NS	NS	NS	NS	NS	NS	NS	-6.96887	NS	-6.14925
6109	miR6109	0	20	0	51	0	28	0	0	-4.45477	-4.9579	NS	NS	-4.77559	NS	NS	NS	NS	NS	NS	-6.17782
6116	miR6116-3p	0	0	0	0	0	307	0	0	NS	NS	NS	NS	-8.23033	NS	NS	NS	NS	9.10058	NS	NS
6135	miR6135c	0	0	0	0	0	207	321	0	NS	NS	NS	NS	-7.66172	9.8662	9.00223	9.8662	NS	8.53198	8.64628	NS
6137	miR6137a	0	58	0	0	534	599	889	389	-5.99082	NS	NS	-7.34631	NS	1.73219	NS	1.73219	NS	3.20692	10.1159	10.0982
6138	miR6138	885	1788	708	1270	1214	1646	1627	1519	NS	NS	NS	NS	NS	NS	NS	NS	NS	NS	NS	NS
6140	miR6140a	0	0	0	0	0	57	30	35	NS	NS	NS	NS	-5.80113	NS	5.58269	NS	NS	6.67138	5.22674	6.62389
	miR6140b	0	13	0	0	0	0	0	0	-3.83328	NS	NS	-5.18877	NS	NS	NS	NS	NS	-4.86195	NS	NS
6149	miR6149a	363	1586	186	990	278	1185	299	886	-1.26019	NS	NS	-1.16823	-1.05997	-1.02739	NS	-1.02739	NS	NS	NS	NS
6150	miR6150	138	125	140	118	0	0	0	0	1.0099	1.96117	NS	NS	NS	NS	NS	NS	NS	-8.1273	-8.80943	-7.38804
6151	miR6151a	0	0	0	0	0	0	0	7	NS	NS	NS	NS	NS	NS	NS	NS	NS	NS	NS	4.30196
6156	miR6156	0	44	15	37	0	0	0	0	-5.59227	NS	5.26593	NS	NS	NS	NS	NS	NS	-6.62094	-5.58704	-5.71485
6164	miR6164a	59	215	53	191	295	383	352	392	NS	NS	NS	NS	NS	NS	NS	NS	NS	NS	2.05136	1.53189
6171	miR6171	230	0	0	0	537	0	683	0	9.71265	NS	-8.48645	NS	11.1005	10.9555	NS	10.9555	NS	NS	9.73559	NS
6172	miR6172	0	0	0	0	0	0	1590	0	NS	NS	NS	NS	NS	12.1746	11.3106	12.1746	NS	NS	10.9547	NS
6173	miR6173	0	0	0	0	0	0	0	87	NS	NS	NS	NS	NS	-6.90317	NS	-6.90317	NS	NS	NS	7.93755
6185	miR6185	0	0	0	0	327	483	449	340	NS	NS	NS	NS	NS	NS	NS	NS	9.35624	9.75437	9.13042	9.904
6190	miR6190	4746	0	4715	4456	1056	0	0	0	14.0797	1.79604	NS	12.6332	12.0762	NS	-11.3686	NS	-2.16501	NS	-13.8832	-12.6269
6196	miR6196	7183	10917	5435	5334	13966	10459	18117	12048	NS	1.74159	NS	-1.52162	1.44894	1.12833	NS	1.12833	NS	NS	1.05685	1.67011
6202	miR6202	0	0	12	0	0	0	0	0	NS	6.29949	4.944	NS	NS	NS	NS	NS	NS	NS	-5.26511	NS
6203	miR6203	0	109	0	86	78	113	85	100	-6.90102	-5.71173	NS	NS	NS	NS	NS	NS	NS	NS	6.72924	NS
6214	miR6214	0	0	0	0	1153	1024	1767	1092	NS	NS	NS	NS	1.20294	1.2341	NS	1.2341	NS	10.8385	11.1069	11.5874
6218	miR6218-3p	0	18	0	6	0	0	0	0	-4.30276	NS	NS	-2.0733	NS	NS	NS	NS	NS	-5.33144	NS	NS
6225	miR6225-5p	0	0	0	0	0	0	0	229	NS	NS	NS	NS	NS	-8.29943	NS	-8.29943	NS	NS	NS	9.33381
6228	miR6228-3p	0	25	0	16	0	38	136	0	-4.77669	NS	NS	-1.13219	-5.21616	8.62724	7.76326	8.62724	NS	NS	7.40732	-4.50539
6232	miR6232b-3p	0	14	0	0	0	0	0	0	-3.94019	NS	NS	-5.29569	NS	NS	NS	NS	NS	-4.96887	NS	NS
6233	miR6233-5p	0	0	0	0	0	17	0	0	NS	NS	NS	NS	-4.0557	NS	NS	NS	NS	4.92595	NS	NS
6252	miR6252	0	36	0	30	20	25	56	31	-5.30276	-4.19236	NS	NS	NS	1.39293	1.16122	1.39293	5.32502	NS	6.12721	NS
6255	miR6255	132	5488	134	3827	579	5230	799	3910	-4.51051	-3.12138	NS	-1.0084	-2.14341	-1.75113	NS	-1.75113	2.13612	NS	1.89582	NS
6261	miR6261	29	43	0	0	0	0	41	29	NS	NS	-5.49895	-6.9146	NS	1.03935	6.03335	1.03935	-5.85489	-6.58778	5.6774	6.35259
6265	miR6265	654	990	0	750	102	44	0	106	NS	-8.83622	-9.99411	NS	2.24476	-7.18815	-7.99663	-7.18815	-2.67763	-4.65336	NS	-2.32822
6269	miR6269	160	95	304	157	0	301	255	0	1.61923	2.66784	1.28503	NS	-8.20186	9.53413	8.67015	9.53413	-8.31884	1.50225	NS	-7.80001
6281	miR6281	174	224	129	225	247	89	103	310	NS	NS	NS	NS	2.5044	-1.04985	-1.58607	-1.04985	NS	-1.49313	-1.00487	NS
6284	miR6284	339	375	286	273	293	352	347	182	NS	1.78164	NS	NS	NS	1.47077	NS	1.47077	NS	NS	NS	NS
6286	miR6286	0	0	0	0	0	9	0	0	NS	NS	NS	NS	NS	NS	NS	NS	NS	4.00841	NS	NS
6287	miR6287	4202	0	3601	0	0	0	0	0	13.904	14.5287	NS	NS	NS	NS	NS	NS	-13.0338	NS	-13.4943	NS
6288	miR6288a	0	0	0	0	0	3486	0	0	NS	NS	NS	NS	-11.7356	NS	NS	NS	NS	12.6058	NS	NS
6295	miR6295	0	0	0	0	802	0	1086	0	NS	NS	NS	NS	11.6792	11.6246	NS	11.6246	10.6505	NS	10.4047	NS
6297	miR6297a	92	244	87	180	46	38	56	43	NS	NS	NS	NS	1.3074	NS	NS	NS	NS	-2.84432	-1.31574	-1.57098
6299	miR6299	64	86	38	51	61	68	88	86	NS	1.29003	NS	-1.24217	NS	NS	NS	NS	NS	NS	NS	1.24845
6300	miR6300	6053	443	5975	1311	6893	698	5277	1384	4.63943	3.9028	NS	1.07696	4.3356	2.47065	NS	2.47065	NS	NS	NS	NS
6422	miR6422	0	0	0	0	3522	1387	3377	1226	NS	NS	NS	NS	2.37619	2.00156	NS	2.00156	12.7853	11.2762	12.0414	11.7544
6426	miR6426a	1487	32	1312	359	828	24	25	21	6.40535	3.58424	NS	2.99951	6.14029	NS	-5.37383	NS	NS	NS	-6.39384	-3.60092
6440	miR6440b	0	0	0	271	0	0	0	0	NS	-7.36762	NS	8.59382	NS	NS	NS	NS	NS	NS	NS	-8.58754
6441	miR6441	0	912	0	641	485	654	667	305	-9.96573	-8.60965	NS	NS	NS	1.66865	NS	1.66865	9.92493	NS	9.7014	NS
6451	miR6451	0	0	0	0	119	155	165	110	NS	NS	NS	NS	NS	1.12474	NS	1.12474	7.89791	8.11461	7.68618	8.27597
6454	miR6454	19	0	0	24	0	0	0	0	6.11509	-3.87043	-4.88889	5.09663	NS	NS	NS	NS	-5.24484	NS	NS	-5.09035
6462	miR6462c-5p	6318	4200	5153	4265	6100	246	9051	3360	1.45624	1.9874	NS	NS	5.66384	1.96939	NS	1.96939	NS	-4.25517	NS	NS
6466	miR6466-5p	710	0	677	266	984	231	759	281	11.3388	3.06226	NS	8.56695	3.12253	1.9733	NS	1.9733	NS	8.69024	NS	NS
6470	miR6470	0	299	0	222	13	74	0	33	-8.35684	-7.07989	NS	NS	-1.47725	-5.50462	-5.02464	-5.50462	4.70353	-2.17606	NS	-2.25541
6472	miR6472	68	63	52	79	177	162	217	103	NS	1.11119	NS	NS	1.15952	1.61483	NS	1.61483	1.38323	1.20106	1.38096	NS
6474	miR6474	0	12	0	0	0	0	11	0	-3.7178	NS	NS	-5.0733	NS	4.99921	4.13523	4.99921	NS	-4.74647	3.77928	NS
6475	miR6475	0	0	0	0	0	0	13	10	NS	NS	NS	NS	NS	NS	4.37624	NS	NS	NS	4.02029	4.81654
6476	miR6476a	119	0	0	0	0	241	0	234	8.76198	NS	-7.53578	NS	-7.88113	-8.33059	NS	-8.33059	-7.89173	8.75138	NS	9.36497
6477	miR6477	11	316	0	194	0	895	729	0	-3.97719	-6.88538	-4.1004	-1.1922	-9.77398	11.0496	10.1856	11.0496	-4.45634	1.34045	9.82963	-8.10531
6478	miR6478	363	81	239	273	499	81	367	90	3.03114	1.52264	NS	1.26457	3.65481	2.56756	NS	2.56756	NS	NS	NS	-1.1063
6479	miR6479	0	0	0	0	0	45	0	0	NS	NS	NS	NS	-5.46009	NS	NS	NS	NS	6.33034	NS	NS
6483	miR6483	284	84	229	113	0	27	32	17	2.62459	2.73355	NS	NS	-4.72312	1.45231	5.6758	1.45231	-9.14666	-1.79894	-3.51935	-2.23811
6485	miR6485	0	0	0	0	0	0	0	367	NS	NS	NS	NS	NS	-8.97986	NS	-8.97986	NS	NS	NS	10.0142
7130	miR7130	0	81	0	62	35	0	39	0	-6.47269	-5.23967	NS	NS	7.16105	6.82518	NS	6.82518	6.13237	-7.50136	5.60526	-6.45959
7484	miR7484j	356	741	0	0	114	572	552	556	NS	NS	-9.1167	-11.0217	-1.29522	NS	1.95143	NS	-1.63975	NS	9.42838	10.6135
	miR7484l	0	0	0	30	0	0	0	0	NS	-4.19236	NS	5.41856	NS	NS	NS	NS	NS	NS	NS	-5.41228
7485	miR7485	50	87	39	56	0	0	0	0	NS	1.19258	NS	-1.12392	NS	NS	NS	NS	-6.64077	-7.60445	-6.96555	-6.31275
7492	miR7492l	0	559	0	429	479	798	683	852	-9.25954	-8.0303	NS	NS	NS	NS	NS	NS	9.90697	NS	9.73559	1.48448
7493	miR7493	0	0	0	0	27	0	18	0	NS	NS	NS	NS	6.78665	5.7097	NS	5.7097	5.75798	NS	4.48978	NS
	miR7493b	0	133	0	0	0	139	0	0	-7.18812	NS	NS	-8.54362	-7.08718	NS	NS	NS	NS	NS	NS	NS
7494	miR7494	0	0	0	0	0	0	311	0	NS	1.12694	NS	NS	NS	9.82055	8.95657	9.82055	NS	NS	8.60062	NS
	miR7494b	2606	200	2741	4119	137	44	0	168	4.57093	NS	NS	3.87589	2.67036	-7.85254	-8.42223	-7.85254	-4.2465	-2.34594	-13.1006	-4.12115
7496	miR7496a	11	0	0	36	0	0	0	0	5.32659	-4.4554	-4.1004	5.68159	NS	NS	NS	NS	-4.45634	NS	NS	-5.67532
7497	miR7497	133	259	0	169	0	3091	2800	274	NS	-6.68635	-7.69625	-1.10426	-11.5621	3.89295	12.127	3.89295	-8.05219	3.41554	11.7711	1.19176
7499	miR7499	0	0	0	0	0	0	0	54	NS	NS	NS	NS	NS	-6.21511	NS	-6.21511	NS	NS	NS	7.2495
7501	miR7501	0	43	0	0	0	0	0	0	-5.5591	NS	NS	-6.9146	NS	NS	NS	NS	NS	-6.58778	NS	NS
7502	miR7502	1368	1899	579	900	0	69	0	48	NS	1.07817	NS	-1.56558	-6.07676	-6.04519	NS	-6.04519	-11.4148	-4.94401	-10.8576	-3.73421
	miR7502e	0	0	0	0	219	0	260	0	NS	NS	NS	NS	9.80655	9.56214	NS	9.56214	8.77788	NS	8.34222	NS
7503	miR7503	212	546	147	342	206	353	233	305	NS	NS	NS	-1.16324	NS	NS	NS	NS	NS	NS	NS	NS
7504	miR7504e	0	0	0	0	0	0	16	0	NS	NS	NS	NS	NS	5.53978	4.6758	5.53978	NS	NS	4.31985	NS
7510	miR7510a	0	0	0	0	0	30	0	0	NS	NS	NS	NS	-4.87513	NS	NS	NS	NS	5.74538	NS	NS
	miR7510b	230	453	2077	429	310	0	604	652	NS	3.98998	3.53383	NS	10.3079	NS	NS	NS	NS	-9.98488	-2.46203	1.0985
7520	miR7520	0	0	0	0	3418	0	0	0	NS	NS	NS	NS	13.7707	NS	-13.0631	NS	12.742	NS	NS	NS
7525	miR7525	0	0	0	0	120	0	151	0	NS	NS	NS	NS	8.93865	8.77818	NS	8.77818	7.90998	NS	7.55826	NS
7532	miR7532a	3719	2233	3263	1713	2662	1179	3117	1236	1.60309	2.6442	NS	NS	2.20671	1.87425	NS	1.87425	NS	-1.08293	NS	NS
7533	miR7533a	0	0	0	0	0	204	281	0	NS	NS	NS	NS	-7.64066	9.6742	8.81022	9.6742	NS	8.51091	8.45428	NS
7539	miR7539	0	0	0	0	0	0	1661	0	NS	NS	NS	NS	NS	12.2376	11.3736	12.2376	NS	NS	11.0177	NS
7695	miR7695-3p	3682	5558	2643	4387	5018	5786	6490	4959	NS	NS	NS	NS	NS	NS	NS	NS	NS	NS	NS	NS
7696	miR7696a-3p	5321	1841	5539	0	5154	0	4901	2173	2.39837	15.1499	NS	-12.3346	14.3632	1.71316	NS	1.71316	NS	-12.0078	NS	12.5801
7710	miR7710-3p	0	0	0	107	0	0	0	0	NS	-6.02694	NS	7.25313	NS	NS	NS	NS	NS	NS	NS	-7.24686
7712	miR7712-3p	0	1058	0	1273	5746	1396	3962	5935	-10.18	-9.59949	NS	NS	3.07302	NS	NS	NS	13.4914	NS	12.2719	2.71562
7714	miR7714-3p	0	677	0	0	0	0	0	0	-9.53585	-5.4554	NS	-10.8913	NS	NS	NS	NS	NS	-10.5645	NS	NS
	miR7714-5p	45	67	0	72	134	209	160	216	NS	NS	-6.13282	NS	NS	NS	NS	NS	1.57733	1.47976	7.64178	2.07957
7717	miR7717a-5p	0	35	28	15	0	0	22	0	-5.26212	2.61499	6.16639	-1.71073	NS	5.99921	5.13523	5.99921	NS	-6.29079	-1.02807	-4.41228
7725	miR7725a-3p	0	0	0	0	323	426	0	359	NS	NS	NS	NS	NS	-8.94806	-9.65959	-8.94806	9.33848	9.5732	NS	9.98245
7729	miR7729a-3p	0	704	0	0	0	875	0	0	-9.59227	NS	NS	-10.9478	-9.74138	NS	NS	NS	NS	NS	NS	NS
7730	miR7730-5p	0	0	0	0	831	0	0	0	NS	NS	NS	NS	11.7305	NS	-11.0229	NS	10.7018	NS	NS	NS
7739	miR7739-3p	0	0	0	0	0	0	61	0	NS	NS	NS	NS	NS	7.47051	6.60653	7.47051	NS	NS	6.25059	NS
7746	miR7746-5p	0	0	0	0	410	857	540	600	NS	NS	NS	NS	NS	NS	NS	NS	9.68257	10.5816	9.39667	10.7234
7747	miR7747-3p	0	0	0	0	0	25	0	0	NS	NS	NS	NS	-4.61209	NS	NS	NS	NS	5.48235	NS	NS
7750	miR7750-5p	0	0	0	0	78	135	0	137	NS	NS	NS	NS	NS	-7.55826	-7.60961	-7.55826	7.28849	7.9153	NS	8.59264
7757	miR7757-5p	0	0	0	0	0	0	33	0	NS	NS	NS	NS	NS	6.58417	5.72019	6.58417	NS	NS	5.36425	NS
7782	miR7782-3p	793	1221	546	856	775	424	802	829	NS	1.06582	NS	-1.00071	1.9019	NS	NS	NS	NS	-1.68744	NS	NS
7783	miR7783-3p	265	412	214	406	196	596	317	343	NS	NS	NS	NS	NS	NS	NS	NS	NS	NS	NS	NS
7784	miR7784a-5p	232	0	170	103	113	0	150	0	9.72514	2.43742	NS	7.19817	8.85194	8.76859	NS	8.76859	-1.03471	NS	NS	-7.19189
7797	miR7797a	0	0	0	0	162	0	281	217	NS	NS	NS	NS	9.37161	NS	NS	NS	8.34294	NS	8.45428	9.25616
7803	miR7803a	0	0	0	11	0	0	0	0	NS	NS	NS	3.9711	NS	NS	NS	NS	NS	NS	NS	-3.96482
7804	miR7804-3p	0	0	0	0	93	252	216	304	NS	NS	NS	NS	NS	NS	NS	NS	7.54225	8.81577	8.07474	9.74254
7805	miR7805-5p	672	1166	455	619	50	47	84	45	NS	1.27046	NS	-1.40189	1.12103	1.44024	NS	1.44024	-3.74537	-4.79427	-3.11755	-3.28733
7808	miR7808	0	0	0	0	76	64	84	61	NS	NS	NS	NS	1.27969	1.00136	NS	1.00136	7.25102	6.83849	6.71217	7.42534
7819	miR7819	29	39	14	42	0	47	39	32	NS	NS	NS	NS	-5.52283	NS	5.9612	NS	-5.85489	NS	NS	NS
7822	miR7822	46227	57360	42898	60029	44250	16	57402	50950	NS	1.22978	NS	NS	12.4652	NS	NS	NS	NS	-11.9693	NS	NS
7825	miR7825	0	0	0	0	0	49	0	2051	NS	NS	NS	NS	-5.58295	-11.4623	NS	-11.4623	NS	6.4532	NS	12.4967
7838	miR7838	0	0	0	285	389	0	530	573	NS	-7.44029	NS	8.66648	10.6354	NS	NS	NS	9.60672	NS	9.3697	1.50218
7980	miR7980a	200	400	0	222	289	318	358	332	NS	-7.07989	-8.28482	-1.33777	NS	NS	NS	NS	NS	NS	8.80367	1.07523
	miR7980b-3p	1290	1658	1071	1770	1671	1225	2019	1773	NS	NS	NS	NS	1.47969	NS	NS	NS	NS	NS	NS	NS
7981	miR7981-3p	6316	11234	5644	7193	9681	8342	12440	10823	NS	1.36465	NS	-1.13154	1.24653	NS	NS	NS	NS	NS	NS	1.08404
	miR7981-5p	0	1450	0	906	0	1424	139	301	-10.6347	-9.10884	NS	-1.1668	-10.444	NS	7.79474	NS	NS	NS	7.43879	-1.09514
7982	miR7982a	0	0	0	50	0	0	0	0	NS	-4.92933	NS	6.15552	NS	NS	NS	NS	NS	NS	NS	-6.14925
7983	miR7983-3p	334	359	249	272	449	386	604	396	NS	1.58707	NS	NS	1.24988	1.14882	NS	1.14882	NS	NS	NS	1.0365
	miR7983-5p	383	356	219	474	468	376	579	349	NS	NS	NS	NS	1.34754	1.27011	NS	1.27011	NS	NS	NS	NS
7984	miR7984a	0	33	0	29	16	24	31	20	-5.17723	-4.14345	NS	NS	NS	1.17204	NS	1.17204	5.00309	NS	5.27405	NS
	miR7984d-3p	145	235	163	271	121	48	87	80	NS	NS	NS	NS	2.36566	NS	NS	NS	NS	-2.45307	-1.58593	-1.26561
	miR7984d-5p	36	0	0	0	0	0	0	0	7.03709	NS	-5.81089	NS	NS	NS	NS	NS	-6.16683	NS	NS	NS
7986	miR7986	0	348	0	0	0	0	260	0	-8.57578	NS	NS	-9.93128	NS	9.56214	8.69816	9.56214	NS	-9.60445	8.34222	NS
7988	miR7988	0	734	0	447	0	552	710	831	-9.65247	-8.0896	NS	-1.20384	-9.07676	NS	10.1475	NS	NS	NS	9.79153	1.38918
7990	miR7990b	0	0	0	0	0	0	52	0	NS	NS	NS	NS	NS	7.24021	6.37624	7.24021	NS	NS	6.02029	NS
7991	miR7991a	2141	5198	1508	2447	3343	2948	3728	3786	NS	1.01615	NS	-1.57528	1.21317	NS	NS	NS	NS	NS	NS	1.12427
7992	miR7992-3p	1593	1562	1071	1212	1789	2318	2197	1595	NS	1.5361	NS	NS	NS	1.00175	NS	1.00175	NS	NS	NS	NS
	miR7992-5p	0	5448	0	3540	0	5152	0	4830	-12.5443	-11.075	NS	-1.11031	-12.2992	-12.698	NS	-12.698	NS	NS	NS	NS
7993	miR7993b-5p	0	0	0	0	9	0	0	0	NS	NS	NS	NS	5.20169	NS	-4.49413	NS	4.17302	NS	NS	NS
7996	miR7996a	0	0	0	0	0	0	46	0	NS	NS	NS	NS	NS	7.06334	6.19936	7.06334	NS	NS	5.84341	NS
7997	miR7997a	0	1504	0	0	0	0	0	0	-10.6874	NS	NS	-12.0429	NS	NS	NS	NS	NS	-11.7161	NS	NS
	miR7997c	490	0	382	85	916	0	979	785	10.8038	3.88257	NS	6.92106	11.871	NS	NS	NS	NS	NS	NS	3.70177
8000	miR8000	10	21	0	21	15	24	21	21	NS	-3.67779	NS	NS	NS	NS	NS	NS	NS	NS	4.71217	NS
8001	miR8001a	190	245	99	232	0	88	0	0	NS	NS	NS	NS	-6.42767	NS	NS	NS	-8.56676	-1.63872	-8.3095	-8.36337
	miR8001b-5p	0	0	0	0	136	0	159	51	NS	NS	NS	NS	9.11923	2.18023	NS	2.18023	8.09055	NS	7.63274	7.16703
8005	miR8005a	0	1385	0	1228	0	0	1795	0	-10.5685	-9.54756	NS	NS	NS	12.3495	11.4856	12.3495	NS	-11.5972	11.1296	-10.7675
8006	miR8006-5p	1246	1799	1112	1477	3350	1506	2208	3692	NS	1.30502	NS	NS	2.1852	NS	NS	NS	1.42995	NS	NS	1.81634
8007	miR8007a-5p	131	0	92	138	0	0	62	0	8.90058	1.12957	NS	7.62019	NS	7.49397	6.62999	7.49397	-8.03033	NS	-1.24951	-7.61392
	miR8007b-5p	0	15	0	0	30	62	0	39	-4.03973	NS	NS	-5.39522	NS	-5.74563	-6.23109	-5.74563	5.90998	1.88579	NS	6.78001
8008	miR8008a	251	27	160	186	372	36	403	26	4.08382	1.4973	NS	2.29594	4.401	4.49397	NS	4.49397	NS	NS	NS	-2.34411
8010	miR8010	108	125	185	142	139	102	221	230	NS	2.09616	1.13553	NS	1.47828	NS	NS	NS	NS	NS	NS	1.19035
8011	miR8011a-3p	0	0	0	0	16	0	23	0	NS	NS	NS	NS	6.03176	6.06334	NS	6.06334	5.00309	NS	4.84341	NS
	miR8011b-3p	0	0	0	0	0	7	0	0	NS	NS	NS	NS	NS	NS	NS	NS	NS	NS	NS	NS
8012	miR8012	0	14	0	16	12	0	19	17	-3.94019	NS	NS	NS	5.61673	NS	NS	NS	4.58805	-4.96887	4.56778	NS
8014	miR8014-3p	136	215	90	184	562	675	583	491	NS	NS	NS	NS	NS	NS	NS	NS	2.05005	1.48904	2.01535	1.91062
	miR8014-5p	0	274	0	0	0	0	314	285	-8.23087	NS	NS	-9.58637	NS	NS	8.97042	NS	NS	-9.25954	8.61447	9.64943
8017	miR8017	0	0	0	0	0	21	0	0	NS	NS	NS	NS	-4.36055	NS	NS	NS	NS	5.23081	NS	NS
8019	miR8019-3p	2022	3509	1721	2848	1389	3803	674	3938	NS	NS	NS	NS	NS	-2.00687	-1.36743	-2.00687	NS	NS	-2.03257	NS
	miR8019-5p	0	13	0	0	0	0	19	0	-3.83328	NS	NS	-5.18877	NS	5.7877	4.92372	5.7877	NS	-4.86195	4.56778	NS
8020	miR8020	0	67	0	62	65	109	72	73	-6.19893	-5.23967	NS	NS	NS	NS	NS	NS	7.02546	NS	6.48978	NS
8021	miR8021	0	0	0	0	79	0	24	0	NS	NS	NS	NS	8.33554	6.12474	-2.04302	6.12474	7.30687	NS	4.90482	NS
8025	miR8025-3p	0	5	0	0	0	0	0	0	NS	NS	NS	-3.81026	NS	NS	NS	NS	NS	NS	NS	NS
8026	miR8026	0	29	0	0	23	0	0	0	-4.99082	NS	NS	-6.34631	6.55533	NS	-5.84776	NS	5.52665	-6.01949	NS	NS
8030	miR8030-5p	231	192	92	209	191	267	210	155	1.13395	NS	NS	NS	NS	NS	NS	NS	NS	NS	NS	NS
8031	miR8031	83	155	53	113	104	173	161	128	NS	NS	NS	NS	NS	NS	NS	NS	NS	NS	NS	NS
8032	miR8032d-3p	539	450	416	271	429	291	736	359	1.12752	2.33282	NS	-1.21997	1.59172	1.5755	NS	1.5755	NS	NS	NS	NS
8033	miR8033-3p	0	0	0	314	0	27	0	0	NS	-7.58009	NS	8.80629	-4.72312	NS	NS	NS	NS	5.59338	NS	-8.80001
	miR8033-5p	26	22	20	19	0	27	32	0	1.10817	1.78853	NS	NS	-4.72312	6.53978	5.6758	6.53978	-5.69735	NS	NS	-4.75332
8034	miR8034	69	191	97	280	0	33	22	28	NS	NS	NS	NS	-5.01263	NS	5.13523	NS	-7.10543	-2.69455	-2.82063	-2.82732
8039	miR8039	0	35	0	39	0	0	0	0	-5.26212	-4.57087	NS	NS	NS	NS	NS	NS	NS	-6.29079	NS	-5.79079
8045	miR8045	76	0	44	0	71	371	86	301	8.11509	8.17396	NS	NS	-1.35376	-1.26758	NS	-1.26758	NS	9.37376	NS	9.72823
8046	miR8046-3p	0	0	0	0	0	0	8347	0	NS	NS	NS	NS	NS	14.5668	13.7028	14.5668	NS	NS	13.3469	NS
	miR8046-5p	0	187	0	661	715	529	1010	0	-7.67973	-8.65398	NS	1.33328	1.46644	11.5199	NS	11.5199	10.4849	1.33872	10.3	-9.8739
8049	miR8049-5p	0	35	0	0	0	0	0	0	-5.26212	NS	NS	-6.61762	NS	NS	NS	NS	NS	-6.29079	NS	NS
8051	miR8051-3p	385	146	655	272	164	556	120	445	2.26605	2.98242	1.12567	NS	NS	-1.351	NS	-1.351	-1.22807	1.76761	-3.12861	1.20481
	miR8051-5p	675	41	1822	95	377	72	343	196	4.90835	5.97598	1.7916	NS	3.42026	1.34713	NS	1.34713	NS	NS	-3.08939	1.53946
8138	miR8138	146	186	82	120	405	672	472	462	NS	1.16519	NS	-1.1206	NS	NS	NS	NS	1.47504	1.69165	1.84494	2.43947
8144	miR8144	0	0	0	0	0	358	0	554	NS	NS	NS	NS	-8.45205	-9.57397	NS	-9.57397	NS	9.3223	NS	10.6083
8145	miR8145	126	221	107	256	0	0	0	0	NS	NS	NS	NS	NS	NS	NS	NS	-7.97419	-8.94941	-8.42161	-8.50539
8147	miR8147	8	31	9	24	13	33	12	27	NS	NS	NS	NS	NS	NS	NS	NS	NS	NS	NS	NS
8149	miR8149	249	0	200	56	0	0	0	0	9.82716	3.55103	NS	6.31902	NS	NS	NS	NS	-8.95691	NS	-9.324	-6.31275
8151	miR8151	232	333	104	293	198	541	174	408	NS	NS	NS	NS	NS	NS	NS	NS	NS	NS	NS	NS
8154	miR8154	0	0	0	0	0	895	0	55	NS	NS	NS	NS	-9.77398	-6.24158	NS	-6.24158	NS	10.6442	NS	7.27597
8155	miR8155	0	0	0	0	19	0	47	0	NS	NS	NS	NS	6.27969	7.09436	NS	7.09436	5.25102	NS	5.87444	NS
8167	miR8167a	0	67	0	0	0	0	0	0	-6.19893	NS	NS	-7.55442	NS	NS	NS	NS	NS	-7.2276	NS	NS
8175	miR8175	3951	195	970	2360	2115	493	2354	839	5.20783	NS	-1.66713	3.10891	3.13276	2.02815	NS	2.02815	NS	1.1766	NS	NS
8181	miR8181	0	0	0	0	26	0	0	18	NS	NS	NS	NS	6.7322	-4.63015	-6.02464	-4.63015	5.70353	NS	NS	5.66453
8551	miR8551	476	175	401	335	365	258	507	163	2.31077	1.97397	NS	NS	1.53229	2.17689	NS	2.17689	NS	NS	NS	NS
8559	miR8559	186	265	103	218	0	0	0	0	NS	NS	NS	NS	NS	NS	NS	NS	-8.53607	-9.21136	-8.36665	-8.27358
8562	miR8562c	0	0	0	0	46	0	92	0	NS	NS	NS	NS	7.55533	8.06334	NS	8.06334	6.52665	NS	6.84341	NS
8570	miR8570	703	0	459	0	988	917	1379	717	11.3245	11.5569	NS	NS	1.13935	1.48335	NS	1.48335	NS	10.6793	NS	10.9804
8576	miR8576	33	33	0	0	0	0	0	0	NS	NS	-5.68536	-6.53273	NS	NS	NS	NS	-6.0413	-6.20591	NS	NS
8577	miR8577	0	0	0	24	0	0	108	0	NS	-3.87043	NS	5.09663	NS	8.29466	7.43068	8.29466	NS	NS	7.07474	-5.09035
8580	miR8580	0	0	0	0	0	0	0	10	NS	NS	NS	NS	NS	-3.78215	NS	-3.78215	NS	NS	NS	4.81654
8590	miR8590	70	535	70	132	43	48	77	16	-2.06695	NS	NS	-2.50733	NS	2.80656	NS	2.80656	NS	-3.63994	NS	-2.54979
8591	miR8591	147	117	92	0	131	100	190	110	1.19647	9.23809	NS	-8.3587	1.42133	1.32827	NS	1.32827	NS	NS	NS	8.27597
8600	miR8600	13	16	0	17	0	0	0	0	NS	NS	-4.3414	NS	NS	NS	NS	NS	-4.69735	-5.16151	NS	-4.59286
8601	miR8601	212	156	151	0	0	0	0	0	1.30968	9.95293	NS	-8.77374	NS	NS	NS	NS	-8.72483	-8.44691	-8.91855	NS
8617	miR8617	0	0	0	35	44	0	70	0	NS	-4.41475	NS	5.64095	7.4912	7.66906	NS	7.66906	6.46252	NS	6.44914	-5.63468
8632	miR8632	0	0	0	942	884	0	949	0	NS	-9.16505	NS	10.3913	11.8197	11.43	NS	11.43	10.791	NS	10.2101	-10.385
8633	miR8633	0	0	0	0	32	22	21	29	NS	NS	NS	NS	1.57233	NS	NS	NS	6.00309	5.29792	4.71217	6.35259
8639	miR8639a	0	64	15	9	0	0	0	1380	-6.13284	2.4515	5.26593	-3.31841	NS	-10.8907	NS	-10.8907	NS	-7.16151	-5.58704	7.75514
8644	miR8644	68	141	46	109	0	0	0	0	NS	NS	NS	NS	NS	NS	NS	NS	-7.08437	-8.30106	-7.20371	-7.27358
8648	miR8648	0	0	0	0	75	97	76	112	NS	NS	NS	NS	NS	NS	NS	NS	7.23191	7.4384	6.56778	8.30196
8654	miR8654a	118	211	0	198	242	233	357	212	NS	-6.91483	-7.52361	NS	1.08644	1.29163	NS	1.29163	1.03931	NS	8.79963	NS
8658	miR8658	573	393	558	447	0	0	0	0	1.41117	2.03452	NS	NS	NS	NS	NS	NS	-10.1593	-9.7799	-10.8043	-9.30952
8660	miR8660	0	0	0	36	0	0	0	72	NS	-4.4554	NS	5.68159	NS	-6.63015	NS	-6.63015	NS	NS	NS	1.49461
8664	miR8664	0	0	0	0	0	0	242	0	NS	NS	NS	NS	NS	9.45864	8.59466	9.45864	NS	NS	8.23872	NS
8665	miR8665	0	13	0	0	0	0	0	0	-3.83328	NS	NS	-5.18877	NS	NS	NS	NS	NS	-4.86195	NS	NS
8668	miR8668	96	0	0	0	0	0	0	0	8.45212	NS	-7.22593	NS	NS	NS	NS	NS	-7.58187	NS	NS	NS
8669	miR8669	0	41	0	0	0	0	62	0	-5.49039	NS	NS	-6.84589	NS	7.49397	6.62999	7.49397	NS	-6.51906	6.27405	NS
8672	miR8672	162	396	122	256	0	0	0	0	NS	NS	NS	-1.11769	NS	NS	NS	NS	-8.33676	-9.79087	-8.61088	-8.50539
8675	miR8675b	57	133	0	96	0	0	0	0	NS	-5.87043	-6.47385	NS	NS	NS	NS	NS	-6.8298	-8.21679	NS	-7.09035
	miR8675c	0	0	0	0	49	38	41	36	NS	NS	NS	NS	1.39855	NS	NS	NS	6.6178	6.08642	5.6774	6.66453
8676	miR8676	0	275	0	195	0	0	0	0	-8.23613	-6.8928	NS	NS	NS	NS	NS	NS	NS	-9.2648	NS	-8.11272
8679	miR8679	25	20	13	31	25	26	19	24	1.18909	NS	NS	NS	NS	NS	NS	NS	NS	NS	NS	NS
8680	miR8680	122	93	131	95	0	0	0	0	1.25874	2.1781	NS	NS	NS	NS	NS	NS	-7.92765	-7.70067	-8.71357	-7.07525
8681	miR8681	0	21	0	0	30	33	0	39	-4.52516	NS	NS	-5.88065	NS	-5.74563	-6.23109	-5.74563	5.90998	NS	NS	6.78001
8684	miR8684	0	768	0	0	0	231	0	0	-9.7178	NS	NS	-11.0733	-7.81999	NS	NS	NS	NS	-1.89472	NS	NS
8686	miR8686	0	85	18	13	22	50	0	35	-6.54223	2.18402	5.52896	-3.19728	NS	-5.58951	-5.78363	-5.58951	5.46252	NS	-5.85007	1.92345
8687	miR8687	0	55	0	42	37	36	32	45	-5.9142	-4.67779	NS	NS	1.07129	NS	NS	NS	6.21254	NS	5.31985	NS
8691	miR8691	0	27	0	0	0	0	0	0	-4.88773	NS	NS	-6.24322	NS	NS	NS	NS	NS	-5.9164	NS	NS
8693	miR8693	11	36	0	27	13	26	14	26	-9.12436	-4.04036	-4.1004	NS	NS	NS	NS	NS	NS	NS	4.12721	NS
8695	miR8695	0	509	0	0	0	265	326	0	NS	NS	NS	-10.4799	-8.01809	9.8885	9.02453	9.8885	NS	-1.10318	8.66858	NS
8697	miR8697	0	129	80	121	105	132	115	81	-7.14407	1.11759	7.68096	NS	NS	1.04542	NS	1.04542	7.71734	NS	NS	NS
8706	miR8706a	0	0	0	0	0	10	0	0	NS	NS	NS	NS	-3.29016	NS	NS	NS	NS	4.16042	NS	NS
8708	miR8708	0	200	0	114	92	60	15	52	-7.77669	-6.11836	NS	-1.2993	1.64843	-1.25377	-2.94087	-1.25377	7.52665	-1.89848	4.22674	NS
8712	miR8712	0	134	0	146	0	0	0	0	-7.19893	-6.47529	NS	NS	NS	NS	NS	NS	NS	-8.2276	NS	-7.69522
8713	miR8713	0	0	0	0	0	147	0	133	NS	NS	NS	NS	-7.16791	-7.51551	NS	-7.51551	NS	8.03816	NS	8.54989
8714	miR8714	45	80	59	74	0	0	0	0	NS	1.38772	NS	NS	NS	NS	NS	NS	-6.48876	-7.48344	-7.56279	-6.71485
8723	miR8723a	105	198	0	0	104	173	180	160	NS	NS	-7.35521	-9.11769	NS	NS	NS	NS	NS	NS	7.81171	8.81654
8724	miR8724	663	938	250	603	773	1802	658	1463	NS	NS	-1.04805	-1.12576	NS	NS	NS	NS	NS	NS	NS	1.77331
8726	miR8726	3340	0	2074	0	334	0	1098	0	13.5728	13.7327	NS	NS	10.4155	11.6404	1.39276	11.6404	-3.31884	NS	-1.59768	NS
8732	miR8732	0	0	0	0	0	0	205	278	NS	NS	NS	NS	NS	NS	8.35528	NS	NS	NS	7.99933	9.61355
8736	miR8736	574	492	294	491	749	662	842	605	1.08955	NS	NS	NS	1.2099	1.01666	NS	1.01666	NS	NS	NS	NS
8739	miR8739	7095	11843	4657	7984	5483	952	11987	969	NS	NS	NS	-1.05718	3.5577	4.16861	NS	4.16861	NS	-3.79844	NS	-2.54794
8744	miR8744	208	171	237	236	276	293	358	0	1.14975	1.72063	NS	NS	NS	10.0236	NS	10.0236	NS	NS	NS	-8.38804
8751	miR8751a	0	392	0	0	0	494	347	464	-8.74755	NS	NS	-10.103	-8.9166	NS	9.11459	NS	NS	NS	8.75864	10.3526
	miR8751b	0	0	0	0	335	0	0	0	NS	NS	NS	NS	10.4198	NS	-9.71222	NS	9.39111	NS	NS	NS
8762	miR8762d	0	0	0	1491	0	0	0	0	NS	-9.82753	NS	11.0537	NS	NS	NS	NS	NS	NS	NS	-11.0475
8771	miR8771f	0	0	0	0	0	82	86	0	NS	NS	NS	NS	-6.32579	7.96604	7.10206	7.96604	NS	7.19604	6.74612	NS
8777	miR8777	109	118	67	95	0	0	0	0	NS	1.21076	NS	NS	NS	NS	NS	NS	-7.76509	-8.04415	-7.74624	-7.07525
8786	miR8786a	0	204	0	0	0	0	0	189	-7.80526	NS	NS	-9.16076	NS	-8.02247	NS	-8.02247	NS	-8.83394	NS	9.05685
9409	miR9409	0	0	0	0	130	161	171	0	NS	NS	NS	NS	NS	8.95763	NS	8.95763	8.02546	8.16941	7.73771	NS
9469	miR9469-3p	0	41	13	33	24	27	33	52	-5.49039	NS	5.05947	NS	NS	NS	NS	NS	5.58805	NS	NS	1.15065
	miR9469-5p	57	38	43	33	97	26	120	26	1.45212	2.0964	NS	NS	2.93124	2.74623	NS	2.74623	NS	NS	NS	NS
9470	miR9470-3p	33	0	21	0	30	0	49	0	6.91156	7.10685	NS	NS	6.93865	7.15449	NS	7.15449	NS	NS	NS	NS
	miR9470-5p	24	0	27	0	25	0	70	0	6.45212	7.46942	NS	NS	6.67562	7.66906	1.16122	7.66906	NS	NS	NS	NS
9471	miR9471a-3p	136132	50221	100222	62068	139427	67004	181411	42486	2.30581	2.40581	NS	NS	2.08895	2.63398	NS	2.63398	NS	NS	NS	NS
	miR9471a-5p	125	0	0	81	0	62	0	0	8.83295	-5.62532	-7.60675	6.85152	-5.92243	NS	NS	NS	-7.96269	6.79269	NS	-6.84524
	miR9471b-5p	0	64	85	0	127	0	223	41	-6.13284	9.12392	7.76843	-7.48833	9.02045	2.98312	NS	2.98312	7.99178	-7.16151	NS	6.85216
9472	miR9472-3p	36	0	71	15	45	0	68	0	7.03709	3.95739	1.33886	4.41856	7.52362	7.62724	NS	7.62724	NS	NS	NS	-4.41228
	miR9472-5p	12202	1253	22383	7427	17023	597	28276	826	4.15082	3.30608	1.23432	2.07906	5.86537	5.63707	NS	5.63707	NS	-1.23109	NS	-2.67396
9474	miR9474-5p	0	65	14	28	0	14	19	33	-6.15521	NS	5.16639	-1.70335	-3.77559	NS	4.92372	NS	NS	-2.37652	NS	NS
9475	miR9475-3p	1501	6177	1441	3786	1957	7311	2199	4811	-1.17382	NS	NS	-1.19457	NS	NS	NS	NS	NS	NS	NS	NS
	miR9475-5p	18	91	19	45	25	126	34	56	-1.47071	NS	NS	-1.50427	-1.30166	NS	NS	NS	NS	NS	NS	NS
9476	miR9476-3p	139	781	121	322	211	1157	204	490	-1.62308	NS	NS	-1.7666	-1.42331	NS	NS	NS	NS	NS	NS	1.10033
	miR9476-5p	14	85	0	44	0	69	0	39	-1.73487	-4.7449	-4.44832	-1.43829	-6.07676	-5.74563	NS	-5.74563	-4.80426	NS	NS	NS
9478	miR9478-3p	0	130	0	94	18	289	34	283	-7.15521	-5.84006	NS	NS	-2.97324	-2.51742	NS	-2.51742	5.17302	NS	5.40732	2.08468
9479	miR9479-3p	60	129	64	109	775	2000	727	1226	3.61185	NS	NS	NS	NS	NS	NS	NS	3.69425	3.79305	2.82566	3.98617
9480	miR9480a	0	0	0	0	0	0	77	0	NS	NS	NS	NS	NS	7.80656	6.94258	7.80656	NS	NS	6.58664	NS
9484	miR9484	9866	1472	8028	1433	4623	0	4712	1354	NS	4.20053	NS	NS	14.2064	2.33889	NS	2.33889	-1.09055	-11.6851	-1.44885	NS
9493	miR9493	0	0	0	0	577	0	50	0	NS	NS	NS	NS	11.2042	7.18363	-3.85277	7.18363	10.1755	NS	5.96371	NS
9497	miR9497	0	0	0	0	295	230	0	184	NS	NS	NS	NS	1.39084	-7.98379	-9.52877	-7.98379	9.20766	8.68398	NS	9.01817
9552	miR9552a-3p	0	6502	2077	0	0	7161	0	0	-12.7995	13.7348	12.3793	-14.155	-12.7742	NS	NS	NS	NS	NS	-12.7004	NS
	miR9552b-3p	2705	0	0	0	0	0	0	0	13.2686	NS	-12.0424	NS	NS	NS	NS	NS	-12.3983	NS	NS	NS
9555	miR9555b-3p	0	0	0	0	0	429	273	318	NS	NS	NS	NS	-8.71307	NS	8.76855	NS	NS	9.58332	8.41261	9.80749
9559	miR9559-5p	0	0	27	0	30	0	0	0	NS	7.46942	6.11392	NS	6.93865	NS	-6.23109	NS	5.90998	NS	-6.43503	NS
9562	miR9562-3p	36	92	0	63	0	92	67	66	NS	-5.26275	-5.81089	NS	-6.4918	NS	6.74189	NS	-6.16683	NS	6.38594	NS
9563	miR9563a-3p	565	0	540	0	0	0	0	0	11.0093	11.7913	NS	-1.03462	NS	NS	NS	NS	-10.139	NS	-10.757	NS
	miR9563b-5p	0	0	0	0	0	33	0	0	NS	NS	NS	NS	-5.01263	NS	NS	NS	NS	5.88288	NS	NS
9569	miR9569-3p	0	0	0	0	36	0	0	0	NS	NS	NS	NS	7.20169	NS	-6.49413	NS	6.17302	NS	NS	NS
9654	miR9654a-3p	0	0	0	158	0	0	0	53	NS	-6.58925	NS	7.81545	NS	-6.18815	NS	-6.18815	NS	NS	NS	-1.08125
9662	miR9662b-3p	0	0	0	0	0	0	47	0	NS	NS	NS	NS	NS	7.09436	6.23039	7.09436	NS	NS	5.87444	NS
9667	miR9667-5p	0	19	0	10	9	21	18	0	-4.38077	NS	NS	-1.41433	NS	5.7097	NS	5.7097	4.17302	NS	4.48978	-3.82732
9677	miR9677-5p	0	12	6	7	0	0	0	11	-3.7178	NS	NS	-1.26594	NS	-3.91966	NS	-3.91966	NS	-4.74647	-4.26511	NS
9678	miR9678-3p	0	0	0	0	0	0	46	0	NS	NS	NS	NS	NS	7.06334	6.19936	7.06334	NS	NS	5.84341	NS
9722	miR9722	0	0	0	0	0	145	0	0	NS	NS	NS	NS	-7.14815	NS	NS	NS	NS	8.0184	NS	NS
9723	miR9723	0	0	36	0	0	0	0	0	NS	7.88445	6.52896	NS	NS	NS	NS	NS	NS	NS	-6.85007	NS
9726	miR9726	0	171	0	0	0	186	0	78	-7.55069	NS	NS	-8.90619	-7.5074	-6.74563	NS	-6.74563	NS	NS	NS	7.78001
9732	miR9732	0	0	0	70	163	177	209	228	NS	-5.41475	NS	6.64095	NS	NS	NS	NS	8.35182	8.30609	8.02721	2.19821
9734	miR9734	0	0	0	0	0	0	51	0	NS	NS	NS	NS	NS	7.2122	6.34822	7.2122	NS	NS	5.99228	NS
9741	miR9741	18	33	16	14	39	46	54	0	NS	1.90717	NS	-1.72537	NS	7.29466	NS	7.29466	1.11857	NS	1.07474	-4.31275
9745	miR9745	16	40	0	34	0	17	18	11	NS	-4.37293	-4.64096	NS	-4.0557	1.25027	4.84572	1.25027	-4.99691	-1.39598	4.48978	NS
9748	miR9748	0	1227	0	630	0	780	0	0	-10.3938	-8.58468	NS	-1.45004	-9.57557	NS	NS	NS	NS	NS	NS	-9.8046
9759	miR9759	64	149	63	135	67	146	82	113	NS	NS	NS	NS	NS	NS	NS	NS	NS	NS	NS	NS
9760	miR9760	142	121	103	87	0	0	0	0	1.09805	1.95809	NS	NS	NS	NS	NS	NS	-8.14666	-8.08037	-8.36665	-6.94834
9767	miR9767	306	355	0	352	781	1013	814	761	NS	-7.7449	-8.89835	NS	NS	NS	NS	NS	1.35488	1.35123	9.98874	1.60693
9777	miR9777	0	0	0	0	0	0	148	0	NS	NS	NS	NS	NS	8.74923	7.88525	8.74923	NS	NS	7.52931	NS
9783	miR9783-5p	0	0	60	0	66	116	79	29	NS	8.62142	7.26593	-1.29857	NS	1.98557	NS	1.98557	7.04748	7.69647	NS	6.35259
9863	miR9863a-3p	337	1003	313	572	472	477	39	564	NS	NS	NS	NS	1.01656	-3.31437	-3.92144	-3.31437	NS	-1.23377	-3.68476	NS
	700

## Sheet: Table S3
Table S3. Target prediction results of differentially expressed significant miRNAs
miRNA_Acc.	Target_Acc.	Expectation	UPE	miRNA_start	miRNA_end	Target_start	Target_end	miRNA_aligned_fragment	Target_aligned_fragment	Inhibition	Target_Desc.	Multiplicity
mir1023a-3p	Solyc12g087850.1.1	1.0	15.918	1	21	87	107	AGAGAUUGGAGGAGAGUGGCA	UCUUACUCUCCUUCAAUCUUU	Cleavage	evidence_code:10F0H1E0IEG genomic_reference:SL2.50ch12 gene_region:61790375-61792616 transcript_region:SL2.50ch12:61790375..61792616- go_terms:GO:0016563,GO:0003700 functional_description:"Transcription factor (Fragment) (AHRD V1 *-** D6MJZ9_9ASPA); contains Interpro domain(s) IPR011598 Helix-loop-helix DNA-binding "	1
mir1023a-3p	Solyc03g093630.1.1	3.0	11.566	1	21	108	128	AGAGAUUGGAGGAGAGUGGCA	UGCUUCUCUUCUCCAAUCUUG	Cleavage	evidence_code:10F0H1E0IEG genomic_reference:SL2.50ch03 gene_region:48603800-48605620 transcript_region:SL2.50ch03:48603800..48605620- go_terms:GO:0004519 functional_description:"Pentatricopeptide repeat-containing protein (AHRD V1 ***- D7LJ24_ARALY); contains Interpro domain(s) IPR002885 Pentatricopeptide repeat "	1
mir1023a-3p	Solyc09g007080.2.1	3.0	18.365	1	21	1198	1218	AGAGAUUGGAGGAGAGUGGCA	UGCUUCUUUUCUCCAGUUUCU	Cleavage	genomic_reference:SL2.50ch09 gene_region:728203-731141 transcript_region:SL2.50ch09:728203..731141+ go_terms:GO:0004722 functional_description:"Serine/threonine protein phosphatase 2C (AHRD V1 **** D7LV04_ARALY); contains Interpro domain(s) IPR015655 Protein phosphatase 2C "	1
mir1023a-3p	Solyc08g006170.1.1	2.0	3.6	1	21	354	374	AGAGAUUGGAGGAGAGUGGCA	UACUACUCUCCUCCAAUUUAU	Cleavage	evidence_code:10F0H1E1IEG genomic_reference:SL2.50ch08 gene_region:885938-887362 transcript_region:SL2.50ch08:885938..887362+ functional_description:"Pentatricopeptide repeat-containing protein (AHRD V1 ***- D7KJV7_ARALY); contains Interpro domain(s) IPR002885 Pentatricopeptide repeat "	1
mir1023a-3p	Solyc04g082250.2.1	1.0	9.713	1	18	257	274	AGAGAUUGGAGGAGAGUG	UACUCUCUUCCAAUUUCU	Cleavage	genomic_reference:SL2.50ch04 gene_region:63573950-63577767 transcript_region:SL2.50ch04:63573950..63577767+ go_terms:GO:0006508,GO:0016020,GO:0005524,GO:0017111,GO:0016021 functional_description:"ATP-dependent zinc metalloprotease FTSH, chloroplastic (Fragment) (AHRD V1 ***- FTSH_CAPAN); contains Interpro domain(s) IPR005936 Peptidase M41, FtsH "	1
mir1023a-3p	Solyc10g084640.1.1	2.0	5.621	1	19	196	214	AGAGAUUGGAGGAGAGUGG	UCACUUUCCUCCACUCUCU	Cleavage	evidence_code:10F1H1E1IEG genomic_reference:SL2.50ch10 gene_region:63407161-63407859 transcript_region:SL2.50ch10:63407161..63407859+ go_terms:GO:0008152 functional_description:"N-acetyltransferase (AHRD V1 ***- B6SUK9_MAIZE); contains Interpro domain(s) IPR000182 GCN5-related N-acetyltransferase "	1
mir1023a-3p	Solyc06g076610.2.1	3.0	22.281	1	21	264	284	AGAGAUUGGAGGAGAGUGGCA	UGGCACUCUCCUUUAGGCUCU	Cleavage	genomic_reference:SL2.50ch06 gene_region:43971460-43974405 transcript_region:SL2.50ch06:43971460..43974405- go_terms:GO:0005515 functional_description:"Zinc finger family protein (Fragment) (AHRD V1 *--- D7M766_ARALY); contains Interpro domain(s) IPR011016 Zinc finger, RING-CH-type "	1
mir1023a-3p	Solyc06g009110.2.1	2.5	5.719	1	21	33	53	AGAGAUUGGAGGAGAGUGGCA	UCCCAUUUUUCUACAAUCUCU	Cleavage	genomic_reference:SL2.50ch06 gene_region:3053791-3057937 transcript_region:SL2.50ch06:3053791..3057937- go_terms:GO:0006508 functional_description:"Nucellin-like aspartic protease (Fragment) (AHRD V1 **-- Q8L886_MAIZE); contains Interpro domain(s) IPR001461 Peptidase A1 "	1
mir1023a-3p	Solyc10g047680.1.1	2.5	4.915	1	19	61	79	AGAGAUUGGAGGAGAGUGG	UCACUCUCCUUCAAUUUUG	Cleavage	evidence_code:10F0H1E0IEG genomic_reference:SL2.50ch10 gene_region:37099656-37101777 transcript_region:SL2.50ch10:37099656..37101777+ go_terms:GO:0005515,GO:0016301 functional_description:"Receptor protein kinase-like protein (AHRD V1 **** Q9LSL5_ARATH); contains Interpro domain(s) IPR002290 Serine/threonine protein kinase "	1
mir1023a-3p	Solyc02g082340.2.1	1.5	19.512	1	18	1061	1078	AGAGAUUGGAGGAGAGUG	UACUCUUCUCCAGUCUUU	Cleavage	genomic_reference:SL2.50ch02 gene_region:40610636-40618232 transcript_region:SL2.50ch02:40610636..40618232- go_terms:GO:0003701 functional_description:"RNA polymerase I-specific transcription initiation factor RRN3 (AHRD V1 **** RRN3_MOUSE); contains Interpro domain(s) IPR007991 RNA polymerase I specific transcription initiation factor RRN3 "	1
mir1023a-3p	Solyc06g007320.2.1	1.5	14.687	1	18	3435	3452	AGAGAUUGGAGGAGAGUG	CACUAUCCUCCAGUCUCU	Cleavage	genomic_reference:SL2.50ch06 gene_region:1338607-1348621 transcript_region:SL2.50ch06:1338607..1348621- go_terms:GO:0006464,GO:0008152,GO:0003824 functional_description:"Ubiquitin-activating enzyme E1 (AHRD V1 ***- B9SKU8_RICCO); contains Interpro domain(s) IPR018075 Ubiquitin-activating enzyme, E1 "	1
mir1023a-3p	Solyc05g014280.2.1	2.0	10.314	1	19	287	305	AGAGAUUGGAGGAGAGUGG	CUCCUCUCUUCCAAUUUCU	Cleavage	genomic_reference:SL2.50ch05 gene_region:8089580-8092146 transcript_region:SL2.50ch05:8089580..8092146- functional_description:"Heat shock protein (AHRD V1 ***- A9QVH3_9FABA); contains Interpro domain(s) IPR002068 Heat shock protein Hsp20 "	1
mir1023a-3p	Solyc03g043870.2.1	3.0	16.018	1	19	524	542	AGAGAUUGGAGGAGAGUGG	CCACUCUCUUUUGGUUUCU	Cleavage	genomic_reference:SL2.50ch03 gene_region:11501199-11505163 transcript_region:SL2.50ch03:11501199..11505163- go_terms:GO:0005515,GO:0004842 functional_description:"Ubiquitin ligase protein FANCL (AHRD V1 **-* B6T4M8_MAIZE); contains Interpro domain(s) IPR019162 Fanconi anemia complex, subunit FancL, WD-repeat region "	1
mir1023a-3p	Solyc02g077510.2.1	2.5	21.414	1	19	397	415	AGAGAUUGGAGGAGAGUGG	CCAGUCUCCUUUAGUCUCU	Cleavage	genomic_reference:SL2.50ch02 gene_region:36987681-36990211 transcript_region:SL2.50ch02:36987681..36990211+ go_terms:GO:0030755,GO:0033799 functional_description:"O-methyltransferase (AHRD V1 **** A5HK00_VITVI); contains Interpro domain(s) IPR001077 O-methyltransferase, family 2 "	1
mir1023a-3p	Solyc01g006000.2.1	2.0	10.911	1	19	1595	1613	AGAGAUUGGAGGAGAGUGG	UUGCUCUUCUCUAAUUUCU	Cleavage	genomic_reference:SL2.50ch01 gene_region:663324-669843 transcript_region:SL2.50ch01:663324..669843+ go_terms:GO:0000030 functional_description:"GPI mannosyltransferase 2 (AHRD V1 **** A8N6M5_COPC7); contains Interpro domain(s) IPR007315 Mannosyltransferase, PIG-V "	1
mir1023a-3p	Solyc03g007040.2.1	2.5	14.557	1	19	45	63	AGAGAUUGGAGGAGAGUGG	CCAUUCUCCUGCAAUUUUU	Cleavage	genomic_reference:SL2.50ch03 gene_region:1576117-1584265 transcript_region:SL2.50ch03:1576117..1584265+ go_terms:GO:0015503,GO:0015386 functional_description:"Glutathione-regulated potassium-efflux system protein (AHRD V1 **** Q8PYD0_METMA); contains Interpro domain(s) IPR006153 Cation/H+ exchanger "	1
mir1023a-3p	Solyc04g056690.1.1	2.0	18.344	1	20	198	217	AGAGAUUGGAGGAGAGUGGC	GCAACUCUACUUCAGUCUCU	Cleavage	evidence_code:10F0H1E0IEG genomic_reference:SL2.50ch04 gene_region:53816230-53816628 transcript_region:SL2.50ch04:53816230..53816628- functional_description:"F-box protein PP2-B7 (AHRD V1 ***- PP2B7_ARATH); contains Interpro domain(s) IPR001810 Cyclin-like F-box "	1
mir1023a-3p	Solyc09g010370.2.1	3.0	13.476	1	21	61	81	AGAGAUUGGAGGAGAGUGGCA	UUUCAUUUUUCUCCGAUCUCG	Cleavage	genomic_reference:SL2.50ch09 gene_region:3753893-3759018 transcript_region:SL2.50ch09:3753893..3759018- go_terms:GO:0003924 functional_description:"Ras-related protein Rab-8A (AHRD V1 ***- C1C123_9MAXI); contains Interpro domain(s) IPR003579 Ras small GTPase, Rab type "	1
mir1023a-3p	Solyc03g007920.2.1	1.5	21.549	1	17	637	653	AGAGAUUGGAGGAGAGU	AUUCUUCUUCAAUCUCU	Cleavage	genomic_reference:SL2.50ch03 gene_region:2428262-2432731 transcript_region:SL2.50ch03:2428262..2432731+ go_terms:GO:0016603 functional_description:"Glutamine cyclotransferase-like (AHRD V1 **** Q2V9A5_SOLTU); contains Interpro domain(s) IPR007788 Glutamine cyclotransferase "	1
mir1023a-3p	Solyc05g013410.2.1	3.0	11.116	1	21	144	164	AGAGAUUGGAGGAGAGUGGCA	UAUCAUUUUCCUUCAAUUUCA	Cleavage	genomic_reference:SL2.50ch05 gene_region:6480260-6484488 transcript_region:SL2.50ch05:6480260..6484488+ go_terms:GO:0005488 functional_description:"Sel1 domain protein repeat-containing protein (AHRD V1 *-*- A0L961_MAGSM); contains Interpro domain(s) IPR011990 Tetratricopeptide-like helical "	1
mir1023a-3p	Solyc08g079250.2.1	2.0	21.355	1	20	438	457	AGAGAUUGGAGGAGAGUGGC	GAUGCUCUCCUCCAAGCUCU	Cleavage	genomic_reference:SL2.50ch08 gene_region:60025771-60033618 transcript_region:SL2.50ch08:60025771..60033618+ go_terms:GO:0008289 functional_description:"Lipid transfer protein (AHRD V1 *-** O22110_PICAB); contains Interpro domain(s) IPR003612 Plant lipid transfer protein/seed storage/trypsin-alpha amylase inhibitor "	1
mir1023a-3p	Solyc01g068390.2.1	1.5	18.13	1	17	1870	1886	AGAGAUUGGAGGAGAGU	AUUUUCCUCCAGUCUCU	Cleavage	genomic_reference:SL2.50ch01 gene_region:69990846-69996128 transcript_region:SL2.50ch01:69990846..69996128- go_terms:GO:0008270,GO:0005622 functional_description:"Zinc finger family protein (AHRD V1 ***- D7LSV3_ARALY); contains Interpro domain(s) IPR001841 Zinc finger, RING-type "	1
mir1023a-3p	Solyc06g071470.2.1	3.0	21.705	1	21	1273	1293	AGAGAUUGGAGGAGAGUGGCA	UUCCAAUUUCCUUCAAUCUCA	Cleavage	genomic_reference:SL2.50ch06 gene_region:40360357-40367087 transcript_region:SL2.50ch06:40360357..40367087+ go_terms:GO:0008565,GO:0005515 functional_description:"Peroxisomal membrane protein PEX14 (AHRD V1 *-*- PEX14_CRILO); contains Interpro domain(s) IPR006785 Peroxisome membrane anchor protein Pex14p, N-terminal "	1
mir1023a-3p	Solyc06g035820.1.1	3.0	9.164	1	21	262	282	AGAGAUUGGAGGAGAGUGGCA	UGCAACCUUCCUCCCAUCUCU	Cleavage	evidence_code:10F0H0E0IEG genomic_reference:SL2.50ch06 gene_region:21746165-21746464 transcript_region:SL2.50ch06:21746165..21746464+ go_terms:GO:0008289,GO:0005548 functional_description:"A9-like protein (Fragment) (AHRD V1 **-- A4L798_SINAL); contains Interpro domain(s) IPR003612 Plant lipid transfer protein/seed storage/trypsin-alpha amylase inhibitor "	1
mir1023a-3p	Solyc02g093740.2.1	3.0	14.069	1	21	815	835	AGAGAUUGGAGGAGAGUGGCA	UGUUACAGUCCUUCAAUUUCU	Cleavage	genomic_reference:SL2.50ch02 gene_region:49050918-49052171 transcript_region:SL2.50ch02:49050918..49052171- go_terms:GO:0003700 functional_description:"MYB transcription factor (AHRD V1 *-** Q9LY95_ARATH); contains Interpro domain(s) IPR015495 Myb transcription factor "	1
mir1023a-3p	Solyc05g005060.2.1	3.0	7.464	1	19	1066	1084	AGAGAUUGGAGGAGAGUGG	UCACUCUCCUCCACUUUCA	Cleavage	genomic_reference:SL2.50ch05 gene_region:67970-69503 transcript_region:SL2.50ch05:67970..69503+ go_terms:GO:0004672 functional_description:"S-receptor kinase (AHRD V1 **** Q43393_BRANA); contains Interpro domain(s) IPR002290 Serine/threonine protein kinase "	1
mir1023a-3p	Solyc01g107740.2.1	2.5	16.242	1	18	117	134	AGAGAUUGGAGGAGAGUG	CAUUUUCCUUCAAUUUUU	Cleavage	genomic_reference:SL2.50ch01 gene_region:86945729-86948859 transcript_region:SL2.50ch01:86945729..86948859- functional_description:"Protein unc-13 homolog C (AHRD V1 *--- UN13C_MOUSE); contains Interpro domain(s) IPR018029 C2 membrane targeting protein "	1
mir1023a-3p	Solyc02g063240.2.1	3.0	11.045	1	21	147	167	AGAGAUUGGAGGAGAGUGGCA	UGUUACUUUCUCCAAAUCUCU	Translation	genomic_reference:SL2.50ch02 gene_region:29878782-29881548 transcript_region:SL2.50ch02:29878782..29881548+ go_terms:GO:0000248 functional_description:"Sterol C-5 desaturase (AHRD V1 **** D7FW86_ECTSI); contains Interpro domain(s) IPR006694 Fatty acid hydroxylase "	1
mir1023a-3p	Solyc04g009020.2.1	3.0	16.768	1	21	1248	1268	AGAGAUUGGAGGAGAGUGGCA	UCCUGUUCUUCUCCAAUCACU	Cleavage	genomic_reference:SL2.50ch04 gene_region:2590565-2594701 transcript_region:SL2.50ch04:2590565..2594701+ go_terms:GO:0005488,GO:0005622 functional_description:"Pre-mRNA-splicing factor clf1 (AHRD V1 **-- B2VSG1_PYRTR); contains Interpro domain(s) IPR011990 Tetratricopeptide-like helical "	1
mir1023a-3p	Solyc09g005090.1.1	3.0	19.495	1	21	1454	1474	AGAGAUUGGAGGAGAGUGGCA	UCUCACUUUCUUCCAACUUCU	Cleavage	evidence_code:10F1H1E1IEG genomic_reference:SL2.50ch09 gene_region:55478-58639 transcript_region:SL2.50ch09:55478..58639+ go_terms:GO:0016301 functional_description:"LRR receptor-like serine/threonine-protein kinase, RLP"	1
mir1023a-3p	Solyc03g113870.1.1	3.0	18.218	1	21	529	549	AGAGAUUGGAGGAGAGUGGCA	UUCUACUCUUCUUCGAGCUCU	Cleavage	evidence_code:10F0H1E1IEG genomic_reference:SL2.50ch03 gene_region:57980937-57982523 transcript_region:SL2.50ch03:57980937..57982523+ go_terms:GO:0004842 functional_description:"U-box domain-containing protein (AHRD V1 *--- D7KBV1_ARALY); contains Interpro domain(s) IPR011989 Armadillo-like helical "	1
mir1023a-3p	Solyc02g021420.2.1	2.5	9.128	1	18	87	104	AGAGAUUGGAGGAGAGUG	CACUUUCCUUCCAUCUCU	Cleavage	genomic_reference:SL2.50ch02 gene_region:13328830-13352997 transcript_region:SL2.50ch02:13328830..13352997- go_terms:GO:0051015 functional_description:"Gelsolin (AHRD V1 **-- B0WBT0_CULQU); contains Interpro domain(s) IPR007122 Gelsolin "	1
mir1023a-3p	Solyc01g104070.2.1	2.5	17.552	1	21	2672	2692	AGAGAUUGGAGGAGAGUGGCA	UCUCAUUUUGCUCCAAUCUUU	Cleavage	genomic_reference:SL2.50ch01 gene_region:84302060-84310824 transcript_region:SL2.50ch01:84302060..84310824- go_terms:GO:0006886,GO:0005488 functional_description:"Importin beta (AHRD V1 **-- D2VK12_NAEGR); contains Interpro domain(s) IPR011989 Armadillo-like helical "	1
mir1023a-3p	Solyc01g098170.2.1	2.0	5.221	1	21	132	152	AGAGAUUGGAGGAGAGUGGCA	UUUUUUUCUCCUUCAAUCUCU	Cleavage	genomic_reference:SL2.50ch01 gene_region:80505430-80517080 transcript_region:SL2.50ch01:80505430..80517080+ go_terms:GO:0005487 functional_description:"Exportin 5 (Fragment) (AHRD V1 *--- Q5JTE8_HUMAN); contains Interpro domain(s) IPR013598 Exportin-1/Importin-beta-like "	1
mir1023a-3p	Solyc08g016750.2.1	2.5	8.023	1	21	64	84	AGAGAUUGGAGGAGAGUGGCA	UUUUGCUCUUUUCUAAUCUUU	Cleavage	genomic_reference:SL2.50ch08 gene_region:9024987-9034507 transcript_region:SL2.50ch08:9024987..9034507- go_terms:GO:0008270 functional_description:"Pyruvate dehydrogenase E1 component subunit beta (AHRD V1 ***- B6TQ36_MAIZE); contains Interpro domain(s) IPR005475 Transketolase, central region "	1
mir1023a-3p	Solyc05g009550.2.1	3.0	8.601	1	21	104	124	AGAGAUUGGAGGAGAGUGGCA	UGUUCCUAUCCUCUAGUCUCU	Cleavage	genomic_reference:SL2.50ch05 gene_region:3762525-3764782 transcript_region:SL2.50ch05:3762525..3764782+ functional_description:"IST1 homolog (AHRD V1 *--- IST1_HUMAN); contains Interpro domain(s) IPR005061 Protein of unknown function DUF292, eukaryotic "	1
mir1023a-3p	Solyc05g005500.1.1	3.0	9.911	1	19	107	125	AGAGAUUGGAGGAGAGUGG	CUACUCUCUUUCAUUCUUU	Cleavage	evidence_code:10F0H0E0IEG genomic_reference:SL2.50ch05 gene_region:366645-366812 transcript_region:SL2.50ch05:366645..366812- functional_description:"Unknown Protein (AHRD V1)"	1
mir1023a-3p	Solyc00g142160.1.1	2.0	7.879	1	19	9	27	AGAGAUUGGAGGAGAGUGG	UUACCUUUCUCCAAUCUCU	Cleavage	evidence_code:10F0H1E1IEG genomic_reference:SL2.50ch00 gene_region:17156362-17156679 transcript_region:SL2.50ch00:17156362..17156679- functional_description:"Unknown Protein (AHRD V1)"	1
mir1023a-3p	Solyc11g008880.1.1	2.0	4.779	1	19	436	454	AGAGAUUGGAGGAGAGUGG	CAAUUCUCUUCUAAUUUCU	Cleavage	evidence_code:10F0H0E0IEG genomic_reference:SL2.50ch11 gene_region:3054418-3056230 transcript_region:SL2.50ch11:3054418..3056230- functional_description:"Wiscott-Aldrich syndrome C-terminal (AHRD V1 ***- Q2HW10_MEDTR); contains Interpro domain(s) IPR000095 PAK-box/P21-Rho-binding "	1
mir1023a-3p	Solyc01g094270.2.1	3.0	13.391	1	21	573	594	AGAGA-UUGGAGGAGAGUGGCA	UGCUCCUCUCCUUCAACUCUCU	Cleavage	genomic_reference:SL2.50ch01 gene_region:77571339-77574562 transcript_region:SL2.50ch01:77571339..77574562+ go_terms:GO:0004090 functional_description:"Carbonyl reductase 1 (AHRD V1 **** B6U607_MAIZE); contains Interpro domain(s) IPR002347 Glucose/ribitol dehydrogenase "	1
mir1023a-3p	Solyc01g094240.2.1	3.0	13.158	1	21	523	544	AGAGA-UUGGAGGAGAGUGGCA	UGCUCCUCUCCUUCAACUCUCU	Cleavage	genomic_reference:SL2.50ch01 gene_region:77551469-77553574 transcript_region:SL2.50ch01:77551469..77553574+ go_terms:GO:0008152,GO:0055114 functional_description:"Short-chain dehydrogenase/reductase (AHRD V1 ***- B0KZQ5_CAPAN); contains Interpro domain(s) IPR002347 Glucose/ribitol dehydrogenase "	1
mir1023a-3p	Solyc02g072250.1.1	2.0	7.929	1	17	321	337	AGAGAUUGGAGGAGAGU	ACUUUCCUCCAGUCUCC	Cleavage	evidence_code:10F0H1E0IEG genomic_reference:SL2.50ch02 gene_region:36134785-36135969 transcript_region:SL2.50ch02:36134785..36135969+ go_terms:GO:0004675 functional_description:"LRR receptor-like serine/threonine-protein kinase, RLP"	1
mir1023a-3p	Solyc04g009530.2.1	3.0	8.984	1	19	217	235	AGAGAUUGGAGGAGAGUGG	UCACUCUCUUUCACUUUCU	Cleavage	genomic_reference:SL2.50ch04 gene_region:2943884-2949090 transcript_region:SL2.50ch04:2943884..2949090- go_terms:GO:0004364 functional_description:"Glutathione S-transferase (AHRD V1 **** B3TLW0_ELAGV); contains Interpro domain(s) IPR004045 Glutathione S-transferase, N-terminal "	1
mir1023a-3p	Solyc06g054490.2.1	3.0	14.671	1	19	745	763	AGAGAUUGGAGGAGAGUGG	CUGCUUUUCUUUAGUCUCU	Cleavage	genomic_reference:SL2.50ch06 gene_region:33736610-33739525 transcript_region:SL2.50ch06:33736610..33739525+ go_terms:GO:0004656 functional_description:"Prolyl 4-hydroxylase alpha subunit-like protein (AHRD V1 ***- Q8LAN3_ARATH); contains Interpro domain(s) IPR006620 Prolyl 4-hydroxylase, alpha subunit "	1
mir1023a-3p	Solyc00g094850.1.1	3.0	16.932	1	19	1920	1938	AGAGAUUGGAGGAGAGUGG	CCACUCCCCUUCAAUCCCU	Cleavage	evidence_code:10F0H0E0IEG genomic_reference:SL2.50ch00 gene_region:15550404-15553250 transcript_region:SL2.50ch00:15550404..15553250+ functional_description:"Unknown Protein (AHRD V1)"	1
mir1023a-3p	Solyc10g085220.1.1	2.5	11.666	1	19	2445	2463	AGAGAUUGGAGGAGAGUGG	CCCCUCUCAUCCAAUUUCU	Translation	evidence_code:10F0H1E1IEG genomic_reference:SL2.50ch10 gene_region:63813410-63821534 transcript_region:SL2.50ch10:63813410..63821534+ go_terms:GO:0016020,GO:0005743 functional_description:"Mitochondrial carrier protein expressed (AHRD V1 *-*- Q10MX0_ORYSJ); contains Interpro domain(s) IPR005199 Glycoside hydrolase family 79, N-terminal "	1
mir1023a-3p	Solyc07g014590.2.1	3.0	6.331	1	19	92	110	AGAGAUUGGAGGAGAGUGG	UCAUUCUCCUUCCAUUUCU	Cleavage	genomic_reference:SL2.50ch07 gene_region:4925611-4940909 transcript_region:SL2.50ch07:4925611..4940909- go_terms:GO:0004556,GO:0019156 functional_description:"Glycogen debranching enzyme (AHRD V1 ***- A7BWG1_9GAMM); contains Interpro domain(s) IPR006589 Glycosyl hydrolase, family 13, subfamily, catalytic region "	1
mir1023a-3p	Solyc06g007340.2.1	3.0	8.58	1	19	249	267	AGAGAUUGGAGGAGAGUGG	CCAAUUUUCUUCAAUUUCU	Cleavage	genomic_reference:SL2.50ch06 gene_region:1357680-1363111 transcript_region:SL2.50ch06:1357680..1363111- go_terms:GO:0015036 functional_description:"Gamma-interferon-inducible lysosomal thiol reductase (AHRD V1 ***- B6U3P7_MAIZE); contains Interpro domain(s) IPR004911 Gamma interferon inducible lysosomal thiol reductase GILT "	1
mir1023a-3p	Solyc02g079020.2.1	2.5	15.577	1	19	1317	1335	AGAGAUUGGAGGAGAGUGG	CUAUUUUCCACCAAUUUCU	Translation	genomic_reference:SL2.50ch02 gene_region:38216434-38227691 transcript_region:SL2.50ch02:38216434..38227691- go_terms:GO:0005515,GO:0003700,GO:0016564 functional_description:"AP2 domain-containing transcription factor (AHRD V1 *--* B9HWL7_POPTR); contains Interpro domain(s) IPR003340 Transcriptional factor B3 "	1
mir1023a-3p	Solyc10g011940.1.1	3.0	22.879	1	19	1637	1655	AGAGAUUGGAGGAGAGUGG	UCGUUCUUUUCCGGUCUCU	Cleavage	evidence_code:10F0H1E0IEG genomic_reference:SL2.50ch10 gene_region:4231636-4240028 transcript_region:SL2.50ch10:4231636..4240028- go_terms:GO:0005634,GO:0005524,GO:0008270 functional_description:"Chromodomain helicase DNA-binding protein 4 (AHRD V1 ***- D5LXF2_SCHMD); contains Interpro domain(s) IPR000953 Chromo domain "	1
mir1023a-3p	Solyc02g079440.1.1	3.0	7.428	1	19	18	36	AGAGAUUGGAGGAGAGUGG	CCUCUCUCUUUUAAUCUUU	Cleavage	evidence_code:10F0H1E1IEG genomic_reference:SL2.50ch02 gene_region:38580436-38582052 transcript_region:SL2.50ch02:38580436..38582052- go_terms:GO:0050660 functional_description:"FAD-binding domain-containing protein (AHRD V1 **-- D7MFH6_ARALY); contains Interpro domain(s) IPR006094 FAD linked oxidase, N-terminal "	1
mir1023a-3p	Solyc12g017830.1.1	2.0	13.641	1	20	2950	2969	AGAGAUUGGAGGAGAGUGGC	GAUGCUCUGCUUCAAUCUCU	Cleavage	evidence_code:10F0H1E1IEG genomic_reference:SL2.50ch12 gene_region:7453809-7490925 transcript_region:SL2.50ch12:7453809..7490925+ go_terms:GO:0005086 functional_description:"Sec7 guanine nucleotide exchange factor (AHRD V1 **-* B0CY77_LACBS); contains Interpro domain(s) IPR000904 SEC7-like "	1
mir1023a-3p	Solyc01g010140.1.1	3.0	20.017	1	20	1464	1483	AGAGAUUGGAGGAGAGUGGC	GCUACUCUGUUGCAAUUUCU	Cleavage	evidence_code:10F0H0E0IEG genomic_reference:SL2.50ch01 gene_region:4881801-4883582 transcript_region:SL2.50ch01:4881801..4883582- functional_description:"Unknown Protein (AHRD V1)"	1
mir1023a-3p	Solyc02g088910.2.1	3.0	12.442	1	18	553	570	AGAGAUUGGAGGAGAGUG	CGCUCUUCUUCAAUUUCA	Cleavage	genomic_reference:SL2.50ch02 gene_region:45411058-45413952 transcript_region:SL2.50ch02:45411058..45413952- go_terms:GO:0005515 functional_description:"Ninja-family protein 3 (AHRD V1 ***- NNJA3_WHEAT); contains Interpro domain(s) IPR012463 Protein of unknown function DUF1675 "	1
mir1023a-3p	Solyc04g074470.1.1	3.0	15.502	1	20	217	236	AGAGAUUGGAGGAGAGUGGC	GUCGAUUUCAUCCAAUCUCU	Translation	evidence_code:10F0H1E1IEG genomic_reference:SL2.50ch04 gene_region:58047154-58048083 transcript_region:SL2.50ch04:58047154..58048083+ functional_description:"Os06g0220000 protein (Fragment) (AHRD V1 ***- Q0DDJ2_ORYSJ); contains Interpro domain(s) IPR006766 Phosphate-induced protein 1 conserved region "	1
mir1023a-3p	Solyc06g073280.2.1	3.0	9.775	1	20	116	135	AGAGAUUGGAGGAGAGUGGC	GUCUUUCUACUUCAAUCUCU	Cleavage	genomic_reference:SL2.50ch06 gene_region:41539950-41545003 transcript_region:SL2.50ch06:41539950..41545003+ go_terms:GO:0010285,GO:0005507 functional_description:"LL-diaminopimelate aminotransferase (AHRD V1 **** A8IW39_CHLRE); contains Interpro domain(s) IPR019942 LL-diaminopimelate aminotransferase, plant-related "	1
mir1023a-3p	Solyc08g007540.2.1	2.0	11.551	1	17	60	76	AGAGAUUGGAGGAGAGU	AUUCUUCUUCAAUUUCU	Cleavage	genomic_reference:SL2.50ch08 gene_region:2088002-2091501 transcript_region:SL2.50ch08:2088002..2091501- go_terms:GO:0008152 functional_description:"ACT domain containing protein expressed (AHRD V1 **-- Q10P43_ORYSJ); contains Interpro domain(s) IPR002912 Amino acid-binding ACT "	1
mir1023a-3p	Solyc12g009100.1.1	3.0	14.166	1	18	16	33	AGAGAUUGGAGGAGAGUG	CAUUCUUCUUCAAUUUCA	Cleavage	evidence_code:10F0H1E1IEG genomic_reference:SL2.50ch12 gene_region:2419442-2430753 transcript_region:SL2.50ch12:2419442..2430753- go_terms:GO:0005515 functional_description:"Unknown Protein (AHRD V1)"	1
mir1023a-3p	Solyc07g006780.2.1	2.0	10.618	1	17	200	216	AGAGAUUGGAGGAGAGU	AUUCUUUUCCAAUUUCU	Cleavage	genomic_reference:SL2.50ch07 gene_region:1624309-1635750 transcript_region:SL2.50ch07:1624309..1635750- go_terms:GO:0005975 functional_description:"Glycerol kinase (AHRD V1 ***- GLPK_PYRFU); contains Interpro domain(s) IPR006003 Carbohydrate kinase, FGGY-related "	1
mir1023a-3p	Solyc09g064610.2.1	2.0	11.333	1	17	10	26	AGAGAUUGGAGGAGAGU	GCUUUCCUUCAAUUUCU	Cleavage	genomic_reference:SL2.50ch09 gene_region:57524309-57527786 transcript_region:SL2.50ch09:57524309..57527786- go_terms:GO:0005515 functional_description:"Cc-nbs-lrr, resistance protein"	1
mir1023a-3p	Solyc08g076000.2.1	3.0	21.981	1	21	1698	1718	AGAGAUUGGAGGAGAGUGGCA	UCUUACUCUCCUCCACUCUUG	Cleavage	genomic_reference:SL2.50ch08 gene_region:57228860-57232981 transcript_region:SL2.50ch08:57228860..57232981+ go_terms:GO:0005515 functional_description:"Cc-nbs-lrr, resistance protein"	1
mir1023a-3p	Solyc06g010000.2.1	3.0	17.84	1	21	1392	1412	AGAGAUUGGAGGAGAGUGGCA	UGGUACUCUUCUUGAAUCUCA	Cleavage	genomic_reference:SL2.50ch06 gene_region:4682760-4697900 transcript_region:SL2.50ch06:4682760..4697900+ go_terms:GO:0019789,GO:0003677 functional_description:"Sumo ligase (AHRD V1 *--* B0WPL7_CULQU); contains Interpro domain(s) IPR004181 Zinc finger, MIZ-type "	1
mir1023a-3p	Solyc03g114760.2.1	3.0	15.05	1	20	266	285	AGAGAUUGGAGGAGAGUGGC	GUCCCUCUUGUUCAAUCUCU	Translation	genomic_reference:SL2.50ch03 gene_region:58711188-58715633 transcript_region:SL2.50ch03:58711188..58715633+ go_terms:GO:0005515 functional_description:"TMV-MP30 binding protein 2C (AHRD V1 **-* Q8S556_TOBAC)"	1
mir1023a-3p	Solyc03g007990.1.1	3.0	13.968	1	19	71	89	AGAGAUUGGAGGAGAGUGG	CUUCUCUUCUUCAAUCUCC	Cleavage	evidence_code:10F1H0E1IEG genomic_reference:SL2.50ch03 gene_region:2470363-2470518 transcript_region:SL2.50ch03:2470363..2470518+ functional_description:"Unknown Protein (AHRD V1)"	1
mir1023a-3p	Solyc01g107450.2.1	3.0	15.264	1	19	295	313	AGAGAUUGGAGGAGAGUGG	UCGCACUCCUCCGAUCUCC	Cleavage	genomic_reference:SL2.50ch01 gene_region:86765670-86767272 transcript_region:SL2.50ch01:86765670..86767272- functional_description:"Unknown Protein (AHRD V1)"	1
mir1023a-3p	Solyc09g091030.2.1	3.0	7.809	1	21	3925	3945	AGAGAUUGGAGGAGAGUGGCA	UUUCCCUUUCCUUCGAUCUUU	Cleavage	genomic_reference:SL2.50ch09 gene_region:65730190-65735790 transcript_region:SL2.50ch09:65730190..65735790+ go_terms:GO:0016161 functional_description:"Beta-amylase (AHRD V1 **** E0AE02_SOLLC); contains Interpro domain(s) IPR013781 Glycoside hydrolase, subgroup, catalytic core "	1
mir1023a-3p	Solyc06g064790.1.1	2.0	11.736	1	18	228	245	AGAGAUUGGAGGAGAGUG	UACUCGUCUUCAAUCUCU	Cleavage	evidence_code:10F0H1E0IEG genomic_reference:SL2.50ch06 gene_region:36767552-36768939 transcript_region:SL2.50ch06:36767552..36768939+ functional_description:"NBS-LRR resistance protein-like protein (AHRD V1 *-*- A1Y9Q9_SOLLC)"	1
mir1023a-3p	Solyc06g075660.2.1	2.5	12.805	1	18	1062	1079	AGAGAUUGGAGGAGAGUG	CACUCUGUUCUGAUCUCU	Cleavage	genomic_reference:SL2.50ch06 gene_region:43409022-43410548 transcript_region:SL2.50ch06:43409022..43410548- go_terms:GO:0005515,GO:0003700 functional_description:"MYB transcription factor (AHRD V1 *-** Q9C9G7_ARATH); contains Interpro domain(s) IPR015495 Myb transcription factor "	1
mir1023a-3p	Solyc04g081970.2.1	3.0	6.919	1	19	208	226	AGAGAUUGGAGGAGAGUGG	UCACUUUACUCCAAUUUCC	Cleavage	genomic_reference:SL2.50ch04 gene_region:63392195-63394296 transcript_region:SL2.50ch04:63392195..63394296- go_terms:GO:0005515 functional_description:"Thioredoxin (AHRD V1 ***- D8U146_VOLCA); contains Interpro domain(s) IPR013766 Thioredoxin domain "	1
mir1023a-3p	Solyc06g036260.2.1	2.5	3.501	1	18	271	288	AGAGAUUGGAGGAGAGUG	CAUGUUUCUCCAAUCUCU	Cleavage	genomic_reference:SL2.50ch06 gene_region:22432178-22434113 transcript_region:SL2.50ch06:22432178..22434113- go_terms:GO:0010291 functional_description:"Beta-carotene hydroxylase 1"	1
mir1023a-3p	Solyc02g069380.2.1	3.0	15.17	1	19	1168	1186	AGAGAUUGGAGGAGAGUGG	UUACUCUCCUUUAAUUUUA	Cleavage	genomic_reference:SL2.50ch02 gene_region:33867909-33875948 transcript_region:SL2.50ch02:33867909..33875948- go_terms:GO:0015491 functional_description:"Cation cation antiporter (AHRD V1 **** B6T2U8_MAIZE); contains Interpro domain(s) IPR019150 Vesicle transport protein, Use1 "	1
mir1023a-3p	Solyc06g054250.2.1	2.5	12.424	1	17	375	391	AGAGAUUGGAGGAGAGU	UGUCUCCUCUAAUCUCU	Cleavage	genomic_reference:SL2.50ch06 gene_region:33558253-33564103 transcript_region:SL2.50ch06:33558253..33564103+ go_terms:GO:0005515,GO:0003993 functional_description:"5&apos-nucleotidase surE (AHRD V1 ***- D6YVT2_WADCW); contains Interpro domain(s) IPR002828 Survival protein SurE-like phosphatase/nucleotidase "	1
mir1023a-3p	Solyc06g083660.2.1	2.5	18.0	1	18	298	315	AGAGAUUGGAGGAGAGUG	UACUCUCUUCCGAUCUAU	Cleavage	genomic_reference:SL2.50ch06 gene_region:45288739-45294285 transcript_region:SL2.50ch06:45288739..45294285- go_terms:GO:0005515 functional_description:"Genomic DNA chromosome 5 BAC clone F6B6 (AHRD V1 ***- Q9LKC1_ARATH)"	1
mir1023a-3p	Solyc01g107150.2.1	3.0	10.583	1	21	1462	1482	AGAGAUUGGAGGAGAGUGGCA	UCUCUCUCUCCUCCCAUUUCU	Cleavage	genomic_reference:SL2.50ch01 gene_region:86522595-86530273 transcript_region:SL2.50ch01:86522595..86530273- functional_description:"Zinc finger protein-like 1 (AHRD V1 ***- B6TBU8_MAIZE)"	1
mir1023a-3p	Solyc02g076950.2.1	2.5	12.573	1	18	795	812	AGAGAUUGGAGGAGAGUG	CAUAUUCUUCCAAUCUCU	Cleavage	genomic_reference:SL2.50ch02 gene_region:36626803-36635169 transcript_region:SL2.50ch02:36626803..36635169+ functional_description:"UPF0052 domain protein (AHRD V1 **-- A1CBK9_ASPCL); contains Interpro domain(s) IPR002882 LPPG:FO 2-phospho-L-lactate transferase CofD/UPF0052 "	1
mir1023a-3p	Solyc03g097740.1.1	3.0	3.609	1	21	36	56	AGAGAUUGGAGGAGAGUGGCA	UUCCCUACUCCUUCAAUCUCU	Cleavage	evidence_code:10F0H1E1IEG genomic_reference:SL2.50ch03 gene_region:53530837-53532501 transcript_region:SL2.50ch03:53530837..53532501- go_terms:GO:0005488 functional_description:"Armadillo/beta-catenin repeat family protein (AHRD V1 **-- D7MQC3_ARALY); contains Interpro domain(s) IPR011989 Armadillo-like helical "	1
mir1023a-3p	Solyc04g078370.2.1	2.5	7.555	1	21	16	36	AGAGAUUGGAGGAGAGUGGCA	UACUACUAUCUUACAAUCUCU	Cleavage	genomic_reference:SL2.50ch04 gene_region:60704501-60706567 transcript_region:SL2.50ch04:60704501..60706567+ go_terms:GO:0019825 functional_description:"Cytochrome P450"	1
mir1023a-3p	Solyc04g077930.2.1	3.0	13.273	1	21	1017	1037	AGAGAUUGGAGGAGAGUGGCA	UUUUAUUUUCCUCCAGUCACU	Cleavage	genomic_reference:SL2.50ch04 gene_region:60382459-60392721 transcript_region:SL2.50ch04:60382459..60392721- functional_description:"Activating signal cointegrator 1 complex subunit 2 (AHRD V1 *--- Q5E9R9_BOVIN); contains Interpro domain(s) IPR003892 Ubiquitin system component Cue "	1
mir1023a-3p	Solyc09g005580.2.1	3.0	10.964	1	21	63	83	AGAGAUUGGAGGAGAGUGGCA	UUCUGUUCAUCUCCGAUCUCU	Cleavage	genomic_reference:SL2.50ch09 gene_region:403479-405960 transcript_region:SL2.50ch09:403479..405960+ go_terms:GO:0045454 functional_description:"SelT-like protein (AHRD V1 ***- SELT_ARATH); contains Interpro domain(s) IPR019389 Selenoprotein T "	1
mir1023a-3p	Solyc03g098320.2.1	3.0	19.716	1	21	685	705	AGAGAUUGGAGGAGAGUGGCA	UCUCGCUUUUCACCAGUCUCU	Translation	genomic_reference:SL2.50ch03 gene_region:54111610-54115887 transcript_region:SL2.50ch03:54111610..54115887- go_terms:GO:0003700 functional_description:"MYB transcription factor (Fragment) (AHRD V1 *--* A1DR85_CATRO); contains Interpro domain(s) IPR006447 Myb-like DNA-binding region, SHAQKYF class "	1
mir1023a-3p	Solyc09g082580.2.1	3.0	5.494	1	21	148	168	AGAGAUUGGAGGAGAGUGGCA	UCUCACUUUUUUACAAUCUUU	Cleavage	genomic_reference:SL2.50ch09 gene_region:63719760-63723497 transcript_region:SL2.50ch09:63719760..63723497+ go_terms:GO:0035091 functional_description:"Os12g0604200 protein (Fragment) (AHRD V1 *-*- Q0IM29_ORYSJ); contains Interpro domain(s) IPR008546 Protein of unknown function DUF828, plant "	1
mir1023a-3p	Solyc08g006170.1.1	2.0	3.6	1	23	352	374	AGAGAUUGGAGGAGAGUGGCGAG	CUUACUACUCUCCUCCAAUUUAU	Cleavage	evidence_code:10F0H1E1IEG genomic_reference:SL2.50ch08 gene_region:885938-887362 transcript_region:SL2.50ch08:885938..887362+ functional_description:"Pentatricopeptide repeat-containing protein (AHRD V1 ***- D7KJV7_ARALY); contains Interpro domain(s) IPR002885 Pentatricopeptide repeat "	1
mir1023a-3p	Solyc02g093740.2.1	3.0	14.069	1	24	812	835	AGAGAUUGGAGGAGAGUGGCGAGU	ACUUGUUACAGUCCUUCAAUUUCU	Cleavage	genomic_reference:SL2.50ch02 gene_region:49050918-49052171 transcript_region:SL2.50ch02:49050918..49052171- go_terms:GO:0003700 functional_description:"MYB transcription factor (AHRD V1 *-** Q9LY95_ARATH); contains Interpro domain(s) IPR015495 Myb transcription factor "	1
mir1023a-3p	Solyc10g084640.1.1	2.0	5.621	1	24	191	214	AGAGAUUGGAGGAGAGUGGCGAGU	AAUCUUCACUUUCCUCCACUCUCU	Cleavage	evidence_code:10F1H1E1IEG genomic_reference:SL2.50ch10 gene_region:63407161-63407859 transcript_region:SL2.50ch10:63407161..63407859+ go_terms:GO:0008152 functional_description:"N-acetyltransferase (AHRD V1 ***- B6SUK9_MAIZE); contains Interpro domain(s) IPR000182 GCN5-related N-acetyltransferase "	1
mir1023a-3p	Solyc03g007040.2.1	2.5	14.557	1	23	41	63	AGAGAUUGGAGGAGAGUGGCGAG	UUCUCCAUUCUCCUGCAAUUUUU	Cleavage	genomic_reference:SL2.50ch03 gene_region:1576117-1584265 transcript_region:SL2.50ch03:1576117..1584265+ go_terms:GO:0015503,GO:0015386 functional_description:"Glutathione-regulated potassium-efflux system protein (AHRD V1 **** Q8PYD0_METMA); contains Interpro domain(s) IPR006153 Cation/H+ exchanger "	1
mir1023a-3p	Solyc09g007080.2.1	3.0	18.365	1	23	1196	1218	AGAGAUUGGAGGAGAGUGGCGAG	UUUGCUUCUUUUCUCCAGUUUCU	Cleavage	genomic_reference:SL2.50ch09 gene_region:728203-731141 transcript_region:SL2.50ch09:728203..731141+ go_terms:GO:0004722 functional_description:"Serine/threonine protein phosphatase 2C (AHRD V1 **** D7LV04_ARALY); contains Interpro domain(s) IPR015655 Protein phosphatase 2C "	1
mir1023a-3p	Solyc06g076610.2.1	3.0	22.281	1	23	262	284	AGAGAUUGGAGGAGAGUGGCGAG	CUUGGCACUCUCCUUUAGGCUCU	Cleavage	genomic_reference:SL2.50ch06 gene_region:43971460-43974405 transcript_region:SL2.50ch06:43971460..43974405- go_terms:GO:0005515 functional_description:"Zinc finger family protein (Fragment) (AHRD V1 *--- D7M766_ARALY); contains Interpro domain(s) IPR011016 Zinc finger, RING-CH-type "	1
mir1023a-3p	Solyc09g010370.2.1	3.0	13.476	1	24	58	81	AGAGAUUGGAGGAGAGUGGCGAGU	AUUUUUCAUUUUUCUCCGAUCUCG	Cleavage	genomic_reference:SL2.50ch09 gene_region:3753893-3759018 transcript_region:SL2.50ch09:3753893..3759018- go_terms:GO:0003924 functional_description:"Ras-related protein Rab-8A (AHRD V1 ***- C1C123_9MAXI); contains Interpro domain(s) IPR003579 Ras small GTPase, Rab type "	1
mir1023a-3p	Solyc05g007510.2.1	3.0	16.52	1	24	33	56	AGAGAUUGGAGGAGAGUGGCGAGU	ACUCAUCACUCCCCUCAAGUCUUU	Cleavage	genomic_reference:SL2.50ch05 gene_region:2062303-2071146 transcript_region:SL2.50ch05:2062303..2071146- go_terms:GO:0003968 functional_description:"RNA-dependent RNA polymerase (AHRD V1 **** C1I213_NICGU); contains Interpro domain(s) IPR007855 RNA-dependent RNA polymerase, eukaryotic-type "	1
mir1023a-3p	Solyc05g009550.2.1	3.0	8.601	1	24	101	124	AGAGAUUGGAGGAGAGUGGCGAGU	AUUUGUUCCUAUCCUCUAGUCUCU	Cleavage	genomic_reference:SL2.50ch05 gene_region:3762525-3764782 transcript_region:SL2.50ch05:3762525..3764782+ functional_description:"IST1 homolog (AHRD V1 *--- IST1_HUMAN); contains Interpro domain(s) IPR005061 Protein of unknown function DUF292, eukaryotic "	1
mir1023a-3p	Solyc03g114760.2.1	3.0	15.05	1	22	264	285	AGAGAUUGGAGGAGAGUGGCGA	UCGUCCCUCUUGUUCAAUCUCU	Translation	genomic_reference:SL2.50ch03 gene_region:58711188-58715633 transcript_region:SL2.50ch03:58711188..58715633+ go_terms:GO:0005515 functional_description:"TMV-MP30 binding protein 2C (AHRD V1 **-* Q8S556_TOBAC)"	1
mir1023a-3p	Solyc01g094240.2.1	3.0	13.158	1	24	520	544	AGAGA-UUGGAGGAGAGUGGCGAGU	AUUUGCUCCUCUCCUUCAACUCUCU	Cleavage	genomic_reference:SL2.50ch01 gene_region:77551469-77553574 transcript_region:SL2.50ch01:77551469..77553574+ go_terms:GO:0008152,GO:0055114 functional_description:"Short-chain dehydrogenase/reductase (AHRD V1 ***- B0KZQ5_CAPAN); contains Interpro domain(s) IPR002347 Glucose/ribitol dehydrogenase "	1
mir1023a-3p	Solyc01g094270.2.1	3.0	13.391	1	24	570	594	AGAGA-UUGGAGGAGAGUGGCGAGU	AUUUGCUCCUCUCCUUCAACUCUCU	Cleavage	genomic_reference:SL2.50ch01 gene_region:77571339-77574562 transcript_region:SL2.50ch01:77571339..77574562+ go_terms:GO:0004090 functional_description:"Carbonyl reductase 1 (AHRD V1 **** B6U607_MAIZE); contains Interpro domain(s) IPR002347 Glucose/ribitol dehydrogenase "	1
mir1023a-3p	Solyc04g074470.1.1	3.0	15.502	1	22	215	236	AGAGAUUGGAGGAGAGUGGCGA	UCGUCGAUUUCAUCCAAUCUCU	Translation	evidence_code:10F0H1E1IEG genomic_reference:SL2.50ch04 gene_region:58047154-58048083 transcript_region:SL2.50ch04:58047154..58048083+ functional_description:"Os06g0220000 protein (Fragment) (AHRD V1 ***- Q0DDJ2_ORYSJ); contains Interpro domain(s) IPR006766 Phosphate-induced protein 1 conserved region "	1
mir1023a-3p	Solyc12g087850.1.1	1.0	15.918	1	19	89	107	AGAGAUUGGAGGAGAGUGG	UUACUCUCCUUCAAUCUUU	Cleavage	evidence_code:10F0H1E0IEG genomic_reference:SL2.50ch12 gene_region:61790375-61792616 transcript_region:SL2.50ch12:61790375..61792616- go_terms:GO:0016563,GO:0003700 functional_description:"Transcription factor (Fragment) (AHRD V1 *-** D6MJZ9_9ASPA); contains Interpro domain(s) IPR011598 Helix-loop-helix DNA-binding "	1
mir1023a-3p	Solyc05g005060.2.1	3.0	7.464	1	24	1061	1084	AGAGAUUGGAGGAGAGUGGCGAGU	ACUACUCACUCUCCUCCACUUUCA	Cleavage	genomic_reference:SL2.50ch05 gene_region:67970-69503 transcript_region:SL2.50ch05:67970..69503+ go_terms:GO:0004672 functional_description:"S-receptor kinase (AHRD V1 **** Q43393_BRANA); contains Interpro domain(s) IPR002290 Serine/threonine protein kinase "	1
mir1023a-3p	Solyc01g096010.2.1	3.0	5.68	1	24	34	57	AGAGAUUGGAGGAGAGUGGCGAGU	AUUCUCUACCCUCUUCAAAUUUCU	Cleavage	genomic_reference:SL2.50ch01 gene_region:78869233-78874628 transcript_region:SL2.50ch01:78869233..78874628- functional_description:"Unknown Protein (AHRD V1)"	1
mir1023a-3p	Solyc10g011940.1.1	3.0	22.879	1	24	1632	1655	AGAGAUUGGAGGAGAGUGGCGAGU	AGUCCUCGUUCUUUUCCGGUCUCU	Cleavage	evidence_code:10F0H1E0IEG genomic_reference:SL2.50ch10 gene_region:4231636-4240028 transcript_region:SL2.50ch10:4231636..4240028- go_terms:GO:0005634,GO:0005524,GO:0008270 functional_description:"Chromodomain helicase DNA-binding protein 4 (AHRD V1 ***- D5LXF2_SCHMD); contains Interpro domain(s) IPR000953 Chromo domain "	1
mir1023a-3p	Solyc01g068390.2.1	1.5	18.13	1	24	1863	1886	AGAGAUUGGAGGAGAGUGGCGAGU	ACUACUGAUUUUCCUCCAGUCUCU	Cleavage	genomic_reference:SL2.50ch01 gene_region:69990846-69996128 transcript_region:SL2.50ch01:69990846..69996128- go_terms:GO:0008270,GO:0005622 functional_description:"Zinc finger family protein (AHRD V1 ***- D7LSV3_ARALY); contains Interpro domain(s) IPR001841 Zinc finger, RING-type "	1
mir1023a-3p	Solyc04g082250.2.1	1.0	9.713	1	18	257	274	AGAGAUUGGAGGAGAGUG	UACUCUCUUCCAAUUUCU	Cleavage	genomic_reference:SL2.50ch04 gene_region:63573950-63577767 transcript_region:SL2.50ch04:63573950..63577767+ go_terms:GO:0006508,GO:0016020,GO:0005524,GO:0017111,GO:0016021 functional_description:"ATP-dependent zinc metalloprotease FTSH, chloroplastic (Fragment) (AHRD V1 ***- FTSH_CAPAN); contains Interpro domain(s) IPR005936 Peptidase M41, FtsH "	1
mir1023a-3p	Solyc03g043870.2.1	3.0	16.018	1	24	519	542	AGAGAUUGGAGGAGAGUGGCGAGU	AUUGACCACUCUCUUUUGGUUUCU	Cleavage	genomic_reference:SL2.50ch03 gene_region:11501199-11505163 transcript_region:SL2.50ch03:11501199..11505163- go_terms:GO:0005515,GO:0004842 functional_description:"Ubiquitin ligase protein FANCL (AHRD V1 **-* B6T4M8_MAIZE); contains Interpro domain(s) IPR019162 Fanconi anemia complex, subunit FancL, WD-repeat region "	1
mir1023a-3p	Solyc07g006340.2.1	3.0	2.351	1	24	162	185	AGAGAUUGGAGGAGAGUGGCGAGU	GUUCUCUGUUCUUCUCAAAUUUCU	Cleavage	genomic_reference:SL2.50ch07 gene_region:1152548-1156100 transcript_region:SL2.50ch07:1152548..1156100- go_terms:GO:0008152 functional_description:"GCN5-related N-acetyltransferase-like (AHRD V1 ***- Q84S80_ORYSJ); contains Interpro domain(s) IPR000182 GCN5-related N-acetyltransferase "	1
mir1023a-3p	Solyc08g076000.2.1	3.0	21.981	1	23	1696	1718	AGAGAUUGGAGGAGAGUGGCGAG	CUUCUUACUCUCCUCCACUCUUG	Cleavage	genomic_reference:SL2.50ch08 gene_region:57228860-57232981 transcript_region:SL2.50ch08:57228860..57232981+ go_terms:GO:0005515 functional_description:"Cc-nbs-lrr, resistance protein"	1
mir1023a-3p	Solyc10g047680.1.1	2.5	4.915	1	23	57	79	AGAGAUUGGAGGAGAGUGGCGAG	CACUUCACUCUCCUUCAAUUUUG	Cleavage	evidence_code:10F0H1E0IEG genomic_reference:SL2.50ch10 gene_region:37099656-37101777 transcript_region:SL2.50ch10:37099656..37101777+ go_terms:GO:0005515,GO:0016301 functional_description:"Receptor protein kinase-like protein (AHRD V1 **** Q9LSL5_ARATH); contains Interpro domain(s) IPR002290 Serine/threonine protein kinase "	1
mir1023a-3p	Solyc06g036080.2.1	3.0	8.848	1	23	88	110	AGAGAUUGGAGGAGAGUGGCGAG	UUCACCAUUCUCAUGCGAUCUCU	Translation	genomic_reference:SL2.50ch06 gene_region:22156308-22166784 transcript_region:SL2.50ch06:22156308..22166784- go_terms:GO:0016301 functional_description:"Protein serine/threonine kinase (AHRD V1 *-** D3BP85_POLPA); contains Interpro domain(s) IPR002290 Serine/threonine protein kinase "	1
mir1023a-3p	Solyc02g082340.2.1	1.5	19.512	1	23	1056	1078	AGAGAUUGGAGGAGAGUGGCGAG	UUUCAUACUCUUCUCCAGUCUUU	Cleavage	genomic_reference:SL2.50ch02 gene_region:40610636-40618232 transcript_region:SL2.50ch02:40610636..40618232- go_terms:GO:0003701 functional_description:"RNA polymerase I-specific transcription initiation factor RRN3 (AHRD V1 **** RRN3_MOUSE); contains Interpro domain(s) IPR007991 RNA polymerase I specific transcription initiation factor RRN3 "	1
mir1023a-3p	Solyc04g080050.2.1	3.0	11.507	1	23	139	161	AGAGAUUGGAGGAGAGUGGCGAG	CUUCUCUCUCUUCUUCGAUUUCU	Cleavage	genomic_reference:SL2.50ch04 gene_region:61932459-61945517 transcript_region:SL2.50ch04:61932459..61945517- go_terms:GO:0016021 functional_description:"Xenotropic and polytropic retrovirus receptor (AHRD V1 **-- B2GU54_XENTR); contains Interpro domain(s) IPR004342 EXS, C-terminal "	1
mir1023a-3p	Solyc01g109570.2.1	2.5	6.912	1	23	239	261	AGAGAUUGGAGGAGAGUGGCGAG	UUCUUUGUUUUACUCCAAUCUCU	Cleavage	genomic_reference:SL2.50ch01 gene_region:88237557-88242917 transcript_region:SL2.50ch01:88237557..88242917- go_terms:GO:0005975 functional_description:"Glucan endo-1 3-beta-glucosidase 7 (AHRD V1 ***- B6T289_MAIZE); contains Interpro domain(s) IPR013781 Glycoside hydrolase, subgroup, catalytic core IPR000490 Glycoside hydrolase, family 17 "	1
mir1023a-3p	Solyc03g093630.1.1	3.0	11.566	1	21	108	128	AGAGAUUGGAGGAGAGUGGCG	UGCUUCUCUUCUCCAAUCUUG	Cleavage	evidence_code:10F0H1E0IEG genomic_reference:SL2.50ch03 gene_region:48603800-48605620 transcript_region:SL2.50ch03:48603800..48605620- go_terms:GO:0004519 functional_description:"Pentatricopeptide repeat-containing protein (AHRD V1 ***- D7LJ24_ARALY); contains Interpro domain(s) IPR002885 Pentatricopeptide repeat "	1
mir1023a-3p	Solyc02g077510.2.1	2.5	21.414	1	23	393	415	AGAGAUUGGAGGAGAGUGGCGAG	CUACCCAGUCUCCUUUAGUCUCU	Cleavage	genomic_reference:SL2.50ch02 gene_region:36987681-36990211 transcript_region:SL2.50ch02:36987681..36990211+ go_terms:GO:0030755,GO:0033799 functional_description:"O-methyltransferase (AHRD V1 **** A5HK00_VITVI); contains Interpro domain(s) IPR001077 O-methyltransferase, family 2 "	1
mir1023a-3p	Solyc02g063240.2.1	3.0	11.045	1	23	145	167	AGAGAUUGGAGGAGAGUGGCGAG	UUUGUUACUUUCUCCAAAUCUCU	Translation	genomic_reference:SL2.50ch02 gene_region:29878782-29881548 transcript_region:SL2.50ch02:29878782..29881548+ go_terms:GO:0000248 functional_description:"Sterol C-5 desaturase (AHRD V1 **** D7FW86_ECTSI); contains Interpro domain(s) IPR006694 Fatty acid hydroxylase "	1
mir1023a-3p	Solyc03g110890.1.1	3.0	14.06	1	24	322	345	AGAGAUUGGAGGAGAGUGGCGAGU	ACACGGUACUCUUCUCAAAUUUCA	Cleavage	evidence_code:10F0H1E0IEG genomic_reference:SL2.50ch03 gene_region:55669119-55670024 transcript_region:SL2.50ch03:55669119..55670024- go_terms:GO:0005515 functional_description:"Expressed protein (Fragment) (AHRD V1 *-*- B3VV28_POPTN); contains Interpro domain(s) IPR006514 Protein of unknown function DUF579, plant "	1
mir1023a-3p	Solyc06g068290.1.1	2.5	12.647	1	24	122	145	AGAGAUUGGAGGAGAGUGGCGAGU	ACUCCGAACUCUCCUCCAAACUCG	Cleavage	evidence_code:10F1H1E1IEG genomic_reference:SL2.50ch06 gene_region:38702858-38703466 transcript_region:SL2.50ch06:38702858..38703466+ go_terms:GO:0006171 functional_description:"Adenylate cyclase (AHRD V1 ***- D7LB43_ARALY); contains Interpro domain(s) IPR008172 Adenylate cyclase "	1
mir1023a-3p	Solyc06g007320.2.1	1.5	14.687	1	18	3435	3452	AGAGAUUGGAGGAGAGUG	CACUAUCCUCCAGUCUCU	Cleavage	genomic_reference:SL2.50ch06 gene_region:1338607-1348621 transcript_region:SL2.50ch06:1338607..1348621- go_terms:GO:0006464,GO:0008152,GO:0003824 functional_description:"Ubiquitin-activating enzyme E1 (AHRD V1 ***- B9SKU8_RICCO); contains Interpro domain(s) IPR018075 Ubiquitin-activating enzyme, E1 "	1
mir1023a-3p	Solyc08g005150.2.1	3.0	13.052	1	23	1028	1051	AGAGAUUG-GAGGAGAGUGGCGAG	CUUGCUCCUCUCUUUACAAUCUCU	Cleavage	genomic_reference:SL2.50ch08 gene_region:97549-104036 transcript_region:SL2.50ch08:97549..104036+ go_terms:GO:0003713,GO:0004842 functional_description:"Ubiquitin ligase (AHRD V1 **-* B3G3Y7_ADIVA); contains Interpro domain(s) IPR006575 RWD "	1
mir1023a-3p	Solyc00g094850.1.1	3.0	16.932	1	24	1915	1938	AGAGAUUGGAGGAGAGUGGCGAGU	AUGCUCCACUCCCCUUCAAUCCCU	Cleavage	evidence_code:10F0H0E0IEG genomic_reference:SL2.50ch00 gene_region:15550404-15553250 transcript_region:SL2.50ch00:15550404..15553250+ functional_description:"Unknown Protein (AHRD V1)"	1
mir1023a-3p	Solyc02g068920.2.1	2.5	7.83	1	24	270	293	AGAGAUUGGAGGAGAGUGGCGAGU	GCUUGAAUUUCUUCUCCAAUUUCU	Cleavage	genomic_reference:SL2.50ch02 gene_region:33380676-33389274 transcript_region:SL2.50ch02:33380676..33389274- go_terms:GO:0006629 functional_description:"Lecithin cholesterol acyltransferase (AHRD V1 ***- A2Q294_MEDTR); contains Interpro domain(s) IPR003386 Lecithin:cholesterol acyltransferase "	1
mir1023a-3p	Solyc06g009110.2.1	2.5	5.719	1	24	31	53	AGAGAUUGGAGGAGAGUGGCGAGU	GCUC-CCAUUUUUCUACAAUCUCU	Cleavage	genomic_reference:SL2.50ch06 gene_region:3053791-3057937 transcript_region:SL2.50ch06:3053791..3057937- go_terms:GO:0006508 functional_description:"Nucellin-like aspartic protease (Fragment) (AHRD V1 **-- Q8L886_MAIZE); contains Interpro domain(s) IPR001461 Peptidase A1 "	1
mir1023a-3p	Solyc05g013410.2.1	3.0	11.116	1	22	143	164	AGAGAUUGGAGGAGAGUGGCGA	UUAUCAUUUUCCUUCAAUUUCA	Cleavage	genomic_reference:SL2.50ch05 gene_region:6480260-6484488 transcript_region:SL2.50ch05:6480260..6484488+ go_terms:GO:0005488 functional_description:"Sel1 domain protein repeat-containing protein (AHRD V1 *-*- A0L961_MAGSM); contains Interpro domain(s) IPR011990 Tetratricopeptide-like helical "	1
mir1023a-3p	Solyc06g054490.2.1	3.0	14.671	1	24	740	763	AGAGAUUGGAGGAGAGUGGCGAGU	AUGCCCUGCUUUUCUUUAGUCUCU	Cleavage	genomic_reference:SL2.50ch06 gene_region:33736610-33739525 transcript_region:SL2.50ch06:33736610..33739525+ go_terms:GO:0004656 functional_description:"Prolyl 4-hydroxylase alpha subunit-like protein (AHRD V1 ***- Q8LAN3_ARATH); contains Interpro domain(s) IPR006620 Prolyl 4-hydroxylase, alpha subunit "	1
mir1023a-3p	Solyc04g063440.1.1	3.0	10.653	1	24	631	654	AGAGAUUGGAGGAGAGUGGCGAGU	ACUCUCGAAUUCCCUCCAAUUUCU	Cleavage	evidence_code:10F0H0E0IEG genomic_reference:SL2.50ch04 gene_region:54683676-54684893 transcript_region:SL2.50ch04:54683676..54684893- go_terms:GO:0005515,GO:0004842 functional_description:"F-box family protein (AHRD V1 **-- B9N8U5_POPTR); contains Interpro domain(s) IPR013187 F-box associated type 3 "	1
mir1023a-3p	Solyc09g011350.1.1	3.0	11.749	1	24	9	32	AGAGAUUGGAGGAGAGUGGCGAGU	AGUCGAUGCUCUCCGUCGAUUUCU	Translation	evidence_code:10F0H1E0IEG genomic_reference:SL2.50ch09 gene_region:4686265-4687011 transcript_region:SL2.50ch09:4686265..4687011+ functional_description:"Plant-specific domain TIGR01570 family protein (AHRD V1 ***- B6TGK3_MAIZE); contains Interpro domain(s) IPR006460 Protein of unknown function DUF617, plant "	1
mir1023a-3p	Solyc01g104070.2.1	2.5	17.552	1	22	2671	2692	AGAGAUUGGAGGAGAGUGGCGA	UUCUCAUUUUGCUCCAAUCUUU	Cleavage	genomic_reference:SL2.50ch01 gene_region:84302060-84310824 transcript_region:SL2.50ch01:84302060..84310824- go_terms:GO:0006886,GO:0005488 functional_description:"Importin beta (AHRD V1 **-- D2VK12_NAEGR); contains Interpro domain(s) IPR011989 Armadillo-like helical "	1
mir1023a-3p	Solyc01g006000.2.1	2.0	10.911	1	19	1595	1613	AGAGAUUGGAGGAGAGUGG	UUGCUCUUCUCUAAUUUCU	Cleavage	genomic_reference:SL2.50ch01 gene_region:663324-669843 transcript_region:SL2.50ch01:663324..669843+ go_terms:GO:0000030 functional_description:"GPI mannosyltransferase 2 (AHRD V1 **** A8N6M5_COPC7); contains Interpro domain(s) IPR007315 Mannosyltransferase, PIG-V "	1
mir1023a-3p	Solyc03g113870.1.1	3.0	18.218	1	22	528	549	AGAGAUUGGAGGAGAGUGGCGA	UUUCUACUCUUCUUCGAGCUCU	Cleavage	evidence_code:10F0H1E1IEG genomic_reference:SL2.50ch03 gene_region:57980937-57982523 transcript_region:SL2.50ch03:57980937..57982523+ go_terms:GO:0004842 functional_description:"U-box domain-containing protein (AHRD V1 *--- D7KBV1_ARALY); contains Interpro domain(s) IPR011989 Armadillo-like helical "	1
mir1023a-3p	Solyc02g069380.2.1	3.0	15.17	1	24	1161	1186	AGAGAUUGGAGGAGAGUG--GCGAGU	ACUUGCAUUACUCUCCUUUAAUUUUA	Cleavage	genomic_reference:SL2.50ch02 gene_region:33867909-33875948 transcript_region:SL2.50ch02:33867909..33875948- go_terms:GO:0015491 functional_description:"Cation cation antiporter (AHRD V1 **** B6T2U8_MAIZE); contains Interpro domain(s) IPR019150 Vesicle transport protein, Use1 "	1
mir1023a-3p	Solyc05g014280.2.1	2.0	10.314	1	19	287	305	AGAGAUUGGAGGAGAGUGG	CUCCUCUCUUCCAAUUUCU	Cleavage	genomic_reference:SL2.50ch05 gene_region:8089580-8092146 transcript_region:SL2.50ch05:8089580..8092146- functional_description:"Heat shock protein (AHRD V1 ***- A9QVH3_9FABA); contains Interpro domain(s) IPR002068 Heat shock protein Hsp20 "	1
mir1023a-3p	Solyc01g102510.2.1	3.0	16.977	1	23	790	812	AGAGAUUGGAGGAGAGUGGCGAG	CUGGCGAGUCUCUUCUAGUUUCU	Cleavage	genomic_reference:SL2.50ch01 gene_region:83056665-83068391 transcript_region:SL2.50ch01:83056665..83068391- go_terms:GO:0031177 functional_description:"Genomic DNA chromosome 5 P1 clone MXC17 (AHRD V1 *--- Q9FIR4_ARATH); contains Interpro domain(s) IPR017986 WD40 repeat, region "	1
mir1023a-3p	Solyc08g079250.2.1	2.0	21.355	1	20	438	457	AGAGAUUGGAGGAGAGUGGC	GAUGCUCUCCUCCAAGCUCU	Cleavage	genomic_reference:SL2.50ch08 gene_region:60025771-60033618 transcript_region:SL2.50ch08:60025771..60033618+ go_terms:GO:0008289 functional_description:"Lipid transfer protein (AHRD V1 *-** O22110_PICAB); contains Interpro domain(s) IPR003612 Plant lipid transfer protein/seed storage/trypsin-alpha amylase inhibitor "	1
mir1023a-3p	Solyc01g081490.2.1	2.5	2.238	1	23	54	76	AGAGAUUGGAGGAGAGUGGCGAG	CUCCAUUUUCUUCUUCAAUCUCU	Cleavage	genomic_reference:SL2.50ch01 gene_region:73199206-73204884 transcript_region:SL2.50ch01:73199206..73204884+ go_terms:GO:0006355 functional_description:"RNA polymerase sigma factor (AHRD V1 *-*- Q59965_SYNP2); contains Interpro domain(s) IPR016262 RNA polymerase sigma factor, SigB/SigC/SigD, plastid "	1
mir1023a-3p	Solyc08g045850.2.1	3.0	16.925	1	23	292	314	AGAGAUUGGAGGAGAGUGGCGAG	UUCACUCGUCUCCUUCAAUUUCU	Cleavage	genomic_reference:SL2.50ch08 gene_region:36801940-36806300 transcript_region:SL2.50ch08:36801940..36806300- functional_description:"Pentatricopeptide repeat-containing protein (AHRD V1 ***- D7MTG0_ARALY); contains Interpro domain(s) IPR002885 Pentatricopeptide repeat "	1
mir1023a-3p	Solyc01g104540.2.1	3.0	12.913	1	23	897	919	AGAGAUUGGAGGAGAGUGGCGAG	CUGGACCUUCUUCUCCAAUUUUU	Cleavage	genomic_reference:SL2.50ch01 gene_region:84760416-84766136 transcript_region:SL2.50ch01:84760416..84766136+ functional_description:"Unknown Protein (AHRD V1)"	1
mir1023a-3p	Solyc01g079840.2.1	3.0	13.918	1	23	1507	1529	AGAGAUUGGAGGAGAGUGGCGAG	UUCUUUUUUCUCCUCUAAUUUUU	Cleavage	genomic_reference:SL2.50ch01 gene_region:71475303-71486951 transcript_region:SL2.50ch01:71475303..71486951- go_terms:GO:0019781 functional_description:"NEDD8-activating enzyme E1 catalytic subunit (AHRD V1 **** B6TJH0_MAIZE); contains Interpro domain(s) IPR009036 Molybdenum cofactor biosynthesis, MoeB "	1
mir1028b-5p	Solyc03g115160.2.1	3.0	17.013	1	24	807	831	AUCUUAGAUACAUACGAA-UCCACC	GGUGGAGUUCAUGUGUAUCAAAGAU	Cleavage	genomic_reference:SL2.50ch03 gene_region:59007750-59010706 transcript_region:SL2.50ch03:59007750..59010706- functional_description:"PHD-finger family protein expressed (AHRD V1 *-*- Q2QSD0_ORYSJ)"	1
mir1028b-5p	Solyc06g065070.1.1	2.0	18.263	1	18	324	341	AUCUUAGAUACAUACGAA	UUCUUAUGUAUCUGAGGU	Cleavage	evidence_code:10F0H1E0IEG genomic_reference:SL2.50ch06 gene_region:36974150-36975760 transcript_region:SL2.50ch06:36974150..36975760- go_terms:GO:0050660 functional_description:"FAD-binding domain-containing protein (AHRD V1 **-- D7MMH8_ARALY); contains Interpro domain(s) IPR006094 FAD linked oxidase, N-terminal "	1
mir1028b-5p	Solyc07g063050.1.1	3.0	14.948	1	22	631	653	AUCUUAGAU-ACAUACGAAUCCA	UUGGUUCGUAGGUUAUCUAAGAU	Translation	evidence_code:10F0H0E1IEG genomic_reference:SL2.50ch07 gene_region:62863155-62863988 transcript_region:SL2.50ch07:62863155..62863988+ functional_description:"Unknown Protein (AHRD V1)"	1
mir1028b-5p	Solyc05g010460.2.1	3.0	18.157	1	23	718	740	AUCUUAGAUACAUACGAAUCCAC	GUCCGUUCGUGUUUAUCAAAGAU	Translation	genomic_reference:SL2.50ch05 gene_region:4703441-4705121 transcript_region:SL2.50ch05:4703441..4705121- functional_description:"Unknown Protein (AHRD V1); contains Interpro domain(s) IPR010683 Protein of unknown function DUF1262 "	1
mir1028b-5p	Solyc06g060140.2.1	3.0	21.034	1	23	3180	3202	AUCUUAGAUACAUACGAAUCCAC	GAGGGGUCGGAUGUGUCUAAUAU	Cleavage	genomic_reference:SL2.50ch06 gene_region:34470333-34494221 transcript_region:SL2.50ch06:34470333..34494221- go_terms:GO:0007018 functional_description:"Kinesin like protein (AHRD V1 *-*- Q9SVI8_ARATH); contains Interpro domain(s) IPR001752 Kinesin, motor region "	1
mir1028b-5p	Solyc07g051950.2.1	3.0	14.466	1	18	1215	1232	AUCUUAGAUACAUACGAA	UUUGUAUGUAUUUGUGAU	Cleavage	genomic_reference:SL2.50ch07 gene_region:57828047-57830728 transcript_region:SL2.50ch07:57828047..57830728- go_terms:GO:0016021 functional_description:"C4-dicarboxylate transporter/malic acid transport family protein (AHRD V1 ***- D7KUS7_ARALY); contains Interpro domain(s) IPR004695 C4-dicarboxylate transporter/malic acid transport protein "	1
mir1028b-5p	Solyc02g088870.1.1	3.0	13.024	1	19	755	773	AUCUUAGAUACAUACGAAU	AUUCUUAUGUACCUAAGAA	Cleavage	evidence_code:10F0H1E0IEG genomic_reference:SL2.50ch02 gene_region:45385154-45387187 transcript_region:SL2.50ch02:45385154..45387187- functional_description:"LOC100005105 protein (Fragment) (AHRD V1 *-*- A4QNR9_DANRE); contains Interpro domain(s) IPR007491 Protein of unknown function DUF537 "	1
mir1028b-5p	Solyc04g082680.2.1	3.0	19.532	1	19	124	142	AUCUUAGAUACAUACGAAU	AUUCAUAUAUAUCUAGGGU	Translation	genomic_reference:SL2.50ch04 gene_region:63870914-63876134 transcript_region:SL2.50ch04:63870914..63876134+ functional_description:"Chloroplast channel forming outer membrane protein (AHRD V1 ***- Q9SM57_PEA)"	1
mir1028b-5p	Solyc02g093840.2.1	2.0	16.743	1	19	477	495	AUCUUAGAUACAUACGAAU	ACUCCUAUGUGUCUGAGAU	Cleavage	genomic_reference:SL2.50ch02 gene_region:49121755-49124473 transcript_region:SL2.50ch02:49121755..49124473+ go_terms:GO:0005515 functional_description:"F-box family protein (AHRD V1 ***- D7LQX6_ARALY); contains Interpro domain(s) IPR001810 Cyclin-like F-box "	1
mir1028b-5p	Solyc01g086890.2.1	3.0	9.627	1	22	1860	1880	AUCUUAGAUACAUACGAAUCCA	UGAAUUCGU-UGCAUCUAAGAU	Translation	genomic_reference:SL2.50ch01 gene_region:73568813-73575413 transcript_region:SL2.50ch01:73568813..73575413- go_terms:GO:0006396,GO:0005622 functional_description:"Splicing factor 4-like protein (Fragment) (AHRD V1 *--- A6ML01_CALJA); contains Interpro domain(s) IPR000467 D111/G-patch "	1
mir1028b-5p	Solyc07g027020.2.1	3.0	13.972	1	19	141	159	AUCUUAGAUACAUACGAAU	AUUUGAAUUUAUCUGAGAU	Translation	genomic_reference:SL2.50ch07 gene_region:33214854-33219582 transcript_region:SL2.50ch07:33214854..33219582- go_terms:GO:0005840,GO:0006468 functional_description:"Receptor-like kinase (AHRD V1 *-*- A7VM65_9VIRI); contains Interpro domain(s) IPR002290 Serine/threonine protein kinase "	1
mir1028b-5p	Solyc05g007350.1.1	3.0	23.955	1	19	800	818	AUCUUAGAUACAUACGAAU	AUGUGUAUGUAGCUGAGAU	Cleavage	evidence_code:10F0H1E0IEG genomic_reference:SL2.50ch05 gene_region:1970981-1974797 transcript_region:SL2.50ch05:1970981..1974797- go_terms:GO:0006952,GO:0007049,GO:0006915 functional_description:"Cc-nbs-lrr, resistance protein with an R1 specific domain"	1
mir1028b-5p	Solyc11g008520.1.1	2.5	14.162	1	19	1013	1031	AUCUUAGAUACAUACGAAU	GUUCGGAUGCAUCUAAGGU	Translation	evidence_code:10F0H1E0IEG genomic_reference:SL2.50ch11 gene_region:2690602-2697409 transcript_region:SL2.50ch11:2690602..2697409+ go_terms:GO:0006396,GO:0006508,GO:0008026,GO:0005524 functional_description:"Ribonuclease 3-like protein 3 (AHRD V1 *-*- RTL3_ORYSJ); contains Interpro domain(s) IPR000999 Ribonuclease III "	1
mir1040	Solyc03g062770.1.1	0.0	14.505	1	21	307	327	UGAAGCGCGAUCAACAUGUUC	GAACAUGUUGAUCGCGCUUCA	Cleavage	evidence_code:10F0H0E0IEG genomic_reference:SL2.50ch03 gene_region:29511310-29513368 transcript_region:SL2.50ch03:29511310..29513368+ functional_description:"Ulp1 protease family C-terminal catalytic domain containing protein (AHRD V1 ***- Q60D46_SOLDE)"	1
mir1040	Solyc05g018540.1.1	0.5	13.558	1	21	115	135	UGAAGCGCGAUCAACAUGUUC	GAACAUGUUGAUCGUGCUUCA	Cleavage	evidence_code:10F0H0E0IEG genomic_reference:SL2.50ch05 gene_region:22226267-22227104 transcript_region:SL2.50ch05:22226267..22227104- functional_description:"Ulp1 protease family C-terminal catalytic domain containing protein (AHRD V1 *-*- Q60D46_SOLDE)"	1
mir1040	Solyc04g045500.1.1	0.5	14.445	1	21	493	513	UGAAGCGCGAUCAACAUGUUC	GAACAUGUUGAUUGCGCUUCA	Cleavage	evidence_code:10F0H0E0IEG genomic_reference:SL2.50ch04 gene_region:32833531-32835121 transcript_region:SL2.50ch04:32833531..32835121+ go_terms:GO:0006508 functional_description:"Ulp1 protease family C-terminal catalytic domain containing protein (AHRD V1 ***- Q60D46_SOLDE); contains Interpro domain(s) IPR003653 Peptidase C48, SUMO/Sentrin/Ubl1 "	1
mir1040	Solyc03g044400.1.1	0.5	12.096	1	21	1330	1350	UGAAGCGCGAUCAACAUGUUC	GAACAUGUUGAUCGUGCUUCA	Cleavage	evidence_code:10F0H0E0IEG genomic_reference:SL2.50ch03 gene_region:12997624-13000161 transcript_region:SL2.50ch03:12997624..13000161- functional_description:"Ulp1 protease family C-terminal catalytic domain containing protein (AHRD V1 *-*- Q60D46_SOLDE)"	1
mir1040	Solyc01g011130.1.1	0.0	14.611	1	20	1151	1170	UGAAGCGCGAUCAACAUGUU	AACAUGUUGAUCGCGCUUCA	Cleavage	evidence_code:10F0H0E0IEG genomic_reference:SL2.50ch01 gene_region:7674058-7677273 transcript_region:SL2.50ch01:7674058..7677273- go_terms:GO:0006508 functional_description:"Ulp1 protease family C-terminal catalytic domain containing protein (AHRD V1 *-*- Q60D46_SOLDE); contains Interpro domain(s) IPR003653 Peptidase C48, SUMO/Sentrin/Ubl1 "	1
mir1040	Solyc05g025840.1.1	1.5	16.807	1	21	109	129	UGAAGCGCGAUCAACAUGUUC	GAACAUGUUGAUCGCGCAUCA	Cleavage	evidence_code:10F0H0E0IEG genomic_reference:SL2.50ch05 gene_region:36979863-36980396 transcript_region:SL2.50ch05:36979863..36980396+ go_terms:GO:0006508 functional_description:"Ulp1 protease family C-terminal catalytic domain containing protein (AHRD V1 ***- Q60D46_SOLDE); contains Interpro domain(s) IPR003653 Peptidase C48, SUMO/Sentrin/Ubl1 "	1
mir1040	Solyc10g039310.1.1	1.0	17.254	1	21	34	54	UGAAGCGCGAUCAACAUGUUC	GAACAUAUUGAUCGCGCUUCA	Cleavage	evidence_code:10F0H0E0IEG genomic_reference:SL2.50ch10 gene_region:20981332-20982090 transcript_region:SL2.50ch10:20981332..20982090- go_terms:GO:0006508 functional_description:"Ulp1 protease family C-terminal catalytic domain containing protein (AHRD V1 ***- Q60D46_SOLDE); contains Interpro domain(s) IPR003653 Peptidase C48, SUMO/Sentrin/Ubl1 "	1
mir1040	Solyc06g051700.1.1	1.0	16.693	1	21	109	129	UGAAGCGCGAUCAACAUGUUC	GAACAUAUUGAUCGCGCUUCA	Cleavage	evidence_code:10F0H0E0IEG genomic_reference:SL2.50ch06 gene_region:31746118-31746952 transcript_region:SL2.50ch06:31746118..31746952- go_terms:GO:0006508 functional_description:"Ulp1 protease family C-terminal catalytic domain containing protein (AHRD V1 ***- Q60D46_SOLDE); contains Interpro domain(s) IPR003653 Peptidase C48, SUMO/Sentrin/Ubl1 "	1
mir1040	Solyc07g041130.1.1	1.0	16.944	1	21	109	129	UGAAGCGCGAUCAACAUGUUC	GAACAUAUUGAUCGCGCUUCA	Cleavage	evidence_code:10F0H0E0IEG genomic_reference:SL2.50ch07 gene_region:49187878-49188713 transcript_region:SL2.50ch07:49187878..49188713- go_terms:GO:0006508 functional_description:"Ulp1 protease family C-terminal catalytic domain containing protein (AHRD V1 ***- Q60D46_SOLDE); contains Interpro domain(s) IPR003653 Peptidase C48, SUMO/Sentrin/Ubl1 "	1
mir1040	Solyc02g005250.1.1	1.0	16.19	1	21	307	327	UGAAGCGCGAUCAACAUGUUC	GAACAUAUUGAUCGCGCUUCA	Cleavage	evidence_code:10F0H0E0IEG genomic_reference:SL2.50ch02 gene_region:1763386-1764886 transcript_region:SL2.50ch02:1763386..1764886+ go_terms:GO:0006508 functional_description:"Ulp1 protease family C-terminal catalytic domain containing protein (AHRD V1 ***- Q60D46_SOLDE); contains Interpro domain(s) IPR003653 Peptidase C48, SUMO/Sentrin/Ubl1 "	1
mir1040	Solyc09g057620.1.1	1.0	16.739	1	21	1237	1257	UGAAGCGCGAUCAACAUGUUC	GAACAUAUUGAUCGCGCUUCA	Cleavage	evidence_code:10F0H0E0IEG genomic_reference:SL2.50ch09 gene_region:45552585-45555394 transcript_region:SL2.50ch09:45552585..45555394- go_terms:GO:0006508 functional_description:"Ulp1 protease family C-terminal catalytic domain containing protein (AHRD V1 ***- Q60D46_SOLDE); contains Interpro domain(s) IPR003653 Peptidase C48, SUMO/Sentrin/Ubl1 "	1
mir1040	Solyc08g065280.1.1	1.0	16.946	1	21	1351	1371	UGAAGCGCGAUCAACAUGUUC	GAACAUAUUGAUCGCGCUUCA	Cleavage	evidence_code:10F0H0E0IEG genomic_reference:SL2.50ch08 gene_region:50407792-50410593 transcript_region:SL2.50ch08:50407792..50410593- go_terms:GO:0006508 functional_description:"Ulp1 protease family C-terminal catalytic domain containing protein (AHRD V1 ***- Q60D46_SOLDE); contains Interpro domain(s) IPR003653 Peptidase C48, SUMO/Sentrin/Ubl1 "	1
mir1040	Solyc09g063110.1.1	1.0	16.525	1	21	1366	1386	UGAAGCGCGAUCAACAUGUUC	GAACAUAUUGAUCGCGCUUCA	Cleavage	evidence_code:10F0H0E0IEG genomic_reference:SL2.50ch09 gene_region:56709443-56712827 transcript_region:SL2.50ch09:56709443..56712827- go_terms:GO:0006508 functional_description:"Ulp1 protease family C-terminal catalytic domain containing protein (AHRD V1 ***- Q60D46_SOLDE); contains Interpro domain(s) IPR003653 Peptidase C48, SUMO/Sentrin/Ubl1 "	1
mir1040	Solyc11g021350.1.1	1.0	16.035	1	21	1561	1581	UGAAGCGCGAUCAACAUGUUC	GAACAUAUUGAUCGCGCUUCA	Cleavage	evidence_code:10F0H0E0IEG genomic_reference:SL2.50ch11 gene_region:13553028-13557552 transcript_region:SL2.50ch11:13553028..13557552+ go_terms:GO:0006508 functional_description:"Ulp1 protease family C-terminal catalytic domain containing protein (AHRD V1 ***- Q60D46_SOLDE); contains Interpro domain(s) IPR003653 Peptidase C48, SUMO/Sentrin/Ubl1 "	1
mir1040	Solyc08g045830.1.1	1.0	16.997	1	21	1666	1686	UGAAGCGCGAUCAACAUGUUC	GAACAUAUUGAUCGCGCUUCA	Cleavage	evidence_code:10F0H0E0IEG genomic_reference:SL2.50ch08 gene_region:36791123-36794682 transcript_region:SL2.50ch08:36791123..36794682- go_terms:GO:0006508 functional_description:"Ulp1 protease family C-terminal catalytic domain containing protein (AHRD V1 *-*- Q60D46_SOLDE); contains Interpro domain(s) IPR003653 Peptidase C48, SUMO/Sentrin/Ubl1 "	1
mir1040	Solyc08g068550.1.1	1.0	16.944	1	21	1972	1992	UGAAGCGCGAUCAACAUGUUC	GAACAUAUUGAUCGCGCUUCA	Cleavage	evidence_code:10F0H0E0IEG genomic_reference:SL2.50ch08 gene_region:54901369-54904891 transcript_region:SL2.50ch08:54901369..54904891+ go_terms:GO:0006508 functional_description:"Ulp1 protease family C-terminal catalytic domain containing protein (AHRD V1 *-*- Q60D46_SOLDE); contains Interpro domain(s) IPR003653 Peptidase C48, SUMO/Sentrin/Ubl1 "	1
mir1040	Solyc08g062310.1.1	1.0	16.944	1	21	2389	2409	UGAAGCGCGAUCAACAUGUUC	GAACAUAUUGAUCGCGCUUCA	Cleavage	evidence_code:10F0H0E0IEG genomic_reference:SL2.50ch08 gene_region:48085442-48090361 transcript_region:SL2.50ch08:48085442..48090361+ go_terms:GO:0006508 functional_description:"Ulp1 protease family C-terminal catalytic domain containing protein (AHRD V1 *-*- Q60D46_SOLDE); contains Interpro domain(s) IPR003653 Peptidase C48, SUMO/Sentrin/Ubl1 "	1
mir1040	Solyc06g075240.1.1	1.0	16.757	1	21	2671	2691	UGAAGCGCGAUCAACAUGUUC	GAACAUAUUGAUCGCGCUUCA	Cleavage	evidence_code:10F0H0E0IEG genomic_reference:SL2.50ch06 gene_region:43073654-43078573 transcript_region:SL2.50ch06:43073654..43078573- go_terms:GO:0006508 functional_description:"Ulp1 protease family C-terminal catalytic domain containing protein (AHRD V1 *-*- Q60D46_SOLDE); contains Interpro domain(s) IPR003653 Peptidase C48, SUMO/Sentrin/Ubl1 "	1
mir1040	Solyc05g018110.1.1	1.0	16.375	1	21	2596	2616	UGAAGCGCGAUCAACAUGUUC	GAACAUAUUGAUCGCGCUUCA	Cleavage	evidence_code:10F0H0E0IEG genomic_reference:SL2.50ch05 gene_region:20037164-20042084 transcript_region:SL2.50ch05:20037164..20042084- go_terms:GO:0006508 functional_description:"Ulp1 protease family C-terminal catalytic domain containing protein (AHRD V1 *-*- Q60D46_SOLDE); contains Interpro domain(s) IPR003653 Peptidase C48, SUMO/Sentrin/Ubl1 "	1
mir1040	Solyc07g041690.1.1	1.0	16.944	1	21	2671	2691	UGAAGCGCGAUCAACAUGUUC	GAACAUAUUGAUCGCGCUUCA	Cleavage	evidence_code:10F0H0E0IEG genomic_reference:SL2.50ch07 gene_region:51309230-51314150 transcript_region:SL2.50ch07:51309230..51314150+ go_terms:GO:0006508 functional_description:"Ulp1 protease family C-terminal catalytic domain containing protein (AHRD V1 *-*- Q60D46_SOLDE); contains Interpro domain(s) IPR003653 Peptidase C48, SUMO/Sentrin/Ubl1 "	1
mir1040	Solyc06g050970.1.1	1.0	16.944	1	21	2677	2697	UGAAGCGCGAUCAACAUGUUC	GAACAUAUUGAUCGCGCUUCA	Cleavage	evidence_code:10F0H0E1IEG genomic_reference:SL2.50ch06 gene_region:30539007-30543915 transcript_region:SL2.50ch06:30539007..30543915- go_terms:GO:0006508 functional_description:"Ulp1 protease family C-terminal catalytic domain containing protein (AHRD V1 *-*- Q60D46_SOLDE); contains Interpro domain(s) IPR003653 Peptidase C48, SUMO/Sentrin/Ubl1 "	1
mir1040	Solyc02g050120.1.1	1.5	17.032	1	21	610	630	UGAAGCGCGAUCAACAUGUUC	GAACAUAUUGAUCGCGCUUUA	Cleavage	evidence_code:10F0H0E0IEG genomic_reference:SL2.50ch02 gene_region:24405262-24407815 transcript_region:SL2.50ch02:24405262..24407815- go_terms:GO:0006508 functional_description:"Ulp1 protease family C-terminal catalytic domain containing protein (AHRD V1 ***- Q60D46_SOLDE); contains Interpro domain(s) IPR003653 Peptidase C48, SUMO/Sentrin/Ubl1 "	1
mir1040	Solyc12g096710.1.1	1.5	21.876	1	20	2108	2127	UGAAGCGCGAUCAACAUGUU	AACAUGUAGAUCGUGCUUCA	Cleavage	evidence_code:10F0H1E1IEG genomic_reference:SL2.50ch12 gene_region:63859697-63863710 transcript_region:SL2.50ch12:63859697..63863710+ go_terms:GO:0004675 functional_description:"Receptor like kinase, RLK"	1
mir1040	Solyc12g040660.1.1	3.0	15.475	1	21	109	129	UGAAGCGCGAUCAACAUGUUC	GAACAUGUUGAUCGCGACUCA	Cleavage	evidence_code:10F0H0E0IEG genomic_reference:SL2.50ch12 gene_region:40216427-40217262 transcript_region:SL2.50ch12:40216427..40217262+ go_terms:GO:0006508 functional_description:"Ulp1 protease family C-terminal catalytic domain containing protein (AHRD V1 ***- Q60D46_SOLDE); contains Interpro domain(s) IPR003653 Peptidase C48, SUMO/Sentrin/Ubl1 "	1
mir1040	Solyc12g014520.1.1	2.5	17.062	1	21	2674	2694	UGAAGCGCGAUCAACAUGUUC	GAACAUAUUGAUCGAGCUUCA	Cleavage	evidence_code:10F0H0E0IEG genomic_reference:SL2.50ch12 gene_region:5489565-5494483 transcript_region:SL2.50ch12:5489565..5494483- functional_description:"Ulp1 protease family C-terminal catalytic domain containing protein (AHRD V1 *-*- Q60D46_SOLDE); contains Interpro domain(s) IPR015410 Region of unknown function DUF1985 "	1
mir1040	Solyc04g007980.2.1	2.5	24.957	1	21	376	396	UGAAGCGCGAUCAACAUGUUC	GAACAAGUUCAUCGUGCUUCA	Cleavage	genomic_reference:SL2.50ch04 gene_region:1636283-1640787 transcript_region:SL2.50ch04:1636283..1640787+ go_terms:GO:0009815 functional_description:"1-aminocyclopropane-1-carboxylate oxidase (AHRD V1 **-* B6SUN2_MAIZE); contains Interpro domain(s) IPR005123 Oxoglutarate and iron-dependent oxygenase "	1
mir1040	Solyc03g025150.2.1	2.5	13.733	1	21	1840	1860	UGAAGCGCGAUCAACAUGUUC	GAAUGUGUUGAUUAUGCUUCA	Cleavage	genomic_reference:SL2.50ch03 gene_region:6977537-6981231 transcript_region:SL2.50ch03:6977537..6981231- go_terms:GO:0005524,GO:0031177 functional_description:"Unknown Protein (AHRD V1)"	1
mir1040	Solyc11g011370.1.1	2.5	17.347	1	21	766	786	UGAAGCGCGAUCAACAUGUUC	GGACUUGCUGAUCGUGCUUCA	Cleavage	evidence_code:10F0H1E1IEG genomic_reference:SL2.50ch11 gene_region:4411251-4419803 transcript_region:SL2.50ch11:4411251..4419803- go_terms:GO:0005488 functional_description:"Condensin complex subunit 3 (AHRD V1 *-*- C0H9G7_SALSA); contains Interpro domain(s) IPR016024 Armadillo-type fold "	1
mir1040	Solyc12g014210.1.1	3.0	13.444	1	20	356	375	UGAAGCGCGAUCAACAUGUU	AGCAUGUUGAUGGAGCUUUA	Cleavage	evidence_code:10F0H1E1IEG genomic_reference:SL2.50ch12 gene_region:5054503-5055550 transcript_region:SL2.50ch12:5054503..5055550- go_terms:GO:0003688 functional_description:"RNA binding protein (AHRD V1 **-* B6TJJ4_MAIZE); contains Interpro domain(s) IPR000504 RNA recognition motif, RNP-1 "	1
mir1040	Solyc11g007540.1.1	3.0	14.453	1	20	631	650	UGAAGCGCGAUCAACAUGUU	GAUGUGUUGAUUGUGCUUGA	Cleavage	evidence_code:10F0H1E1IEG genomic_reference:SL2.50ch11 gene_region:1793527-1795146 transcript_region:SL2.50ch11:1793527..1795146- go_terms:GO:0019825 functional_description:"Cytochrome P450"	1
mir1040	Solyc06g051830.1.1	3.0	17.495	1	21	606	626	UGAAGCGCGAUCAACAUGUUC	GAUUAUGUUGAUCGCACUUUU	Cleavage	evidence_code:10F0H1E0IEG genomic_reference:SL2.50ch06 gene_region:31997988-32001566 transcript_region:SL2.50ch06:31997988..32001566- go_terms:GO:0009674 functional_description:"Potassium transporter 17 (AHRD V1 **** B6T8T1_MAIZE); contains Interpro domain(s) IPR003855 K+ potassium transporter "	1
mir1040	Solyc06g007500.1.1	2.0	11.185	1	21	766	786	UGAAGCGCGAUCAACAUGUUC	GUGUAUUUUGAUCGCGUUUUA	Cleavage	evidence_code:10F0H1E0IEG genomic_reference:SL2.50ch06 gene_region:1495779-1498739 transcript_region:SL2.50ch06:1495779..1498739- go_terms:GO:0019788 functional_description:"Ubiquitin-conjugating enzyme E2 11 (AHRD V1 *-*- UBC11_ARATH); contains Interpro domain(s) IPR015580 RUB1 conjugating enzyme Ubc12 "	1
mir1040	Solyc08g066190.1.1	3.0	16.206	1	21	85	105	UGAAGCGCGAUCAACAUGUUC	GAAGAUGUUGAUCUUUCUUCA	Cleavage	evidence_code:10F0H1E0IEG genomic_reference:SL2.50ch08 gene_region:51801603-51803075 transcript_region:SL2.50ch08:51801603..51803075- go_terms:GO:0003677 functional_description:"Cyclin-D-binding Myb-like transcription factor 1 (AHRD V1 *-*- DMTF1_HUMAN); contains Interpro domain(s) IPR017877 MYB-like "	1
mir1040	Solyc01g066870.2.1	2.0	15.383	1	18	429	446	UGAAGCGCGAUCAACAUG	UAUGUUGAUUGCUCUUCA	Cleavage	genomic_reference:SL2.50ch01 gene_region:67483803-67485938 transcript_region:SL2.50ch01:67483803..67485938+ go_terms:GO:0003824 functional_description:"Protein phosphatase 2C containing protein (AHRD V1 ***- B6T998_MAIZE); contains Interpro domain(s) IPR015655 Protein phosphatase 2C "	1
mir1040	Solyc03g113870.1.1	3.0	21.907	1	21	364	384	UGAAGCGCGAUCAACAUGUUC	GAGUCUGUUGUUCGUGCUUCG	Translation	evidence_code:10F0H1E1IEG genomic_reference:SL2.50ch03 gene_region:57980937-57982523 transcript_region:SL2.50ch03:57980937..57982523+ go_terms:GO:0004842 functional_description:"U-box domain-containing protein (AHRD V1 *--- D7KBV1_ARALY); contains Interpro domain(s) IPR011989 Armadillo-like helical "	1
mir1040	Solyc03g121810.2.1	2.0	15.608	1	17	2513	2529	UGAAGCGCGAUCAACAU	CUGUUGAUUGUGCUUCA	Cleavage	genomic_reference:SL2.50ch03 gene_region:63905200-63910005 transcript_region:SL2.50ch03:63905200..63910005+ go_terms:GO:0004012 functional_description:"Phospholipid-transporting ATPase 1 (AHRD V1 **** C5FPS3_NANOT); contains Interpro domain(s) IPR006539 ATPase, P-type, phospholipid-translocating, flippase "	1
mir1040	Solyc12g096730.1.1	2.5	16.005	1	20	344	363	UGAAGCGCGAUCAACAUGUU	AAGGUGUUGAUGGUGUUUCA	Cleavage	evidence_code:10F0H1E0IEG genomic_reference:SL2.50ch12 gene_region:63866593-63868349 transcript_region:SL2.50ch12:63866593..63868349+ go_terms:GO:0005975 functional_description:"Polygalacturonase (AHRD V1 ***- O22610_SOLLC); contains Interpro domain(s) IPR000408 Regulator of chromosome condensation, RCC1 IPR000743 Glycoside hydrolase, family 28 "	1
mir1040	Solyc06g034200.1.1	2.5	15.703	1	20	158	177	UGAAGCGCGAUCAACAUGUU	AUCAUGUUGAUGGCUCUUCA	Cleavage	evidence_code:10F0H1E0IEG genomic_reference:SL2.50ch06 gene_region:20519555-20521159 transcript_region:SL2.50ch06:20519555..20521159+ go_terms:GO:0005315 functional_description:"Inorganic phosphate transporter (AHRD V1 **** Q9LLS5_TOBAC); contains Interpro domain(s) IPR004738 Phosphate permease "	1
mir1040	Solyc06g005930.1.1	3.0	16.351	1	20	215	234	UGAAGCGCGAUCAACAUGUU	AGUAUGUUAAUCGCUUUUCA	Cleavage	evidence_code:10F0H0E0IEG genomic_reference:SL2.50ch06 gene_region:916968-919569 transcript_region:SL2.50ch06:916968..919569+ functional_description:"Sensitivity to red light reduced protein 1 (AHRD V1 *--- D7MSG2_ARALY); contains Interpro domain(s) IPR012942 SRR1 "	1
mir1040	Solyc04g049710.2.1	3.0	16.521	1	21	807	827	UGAAGCGCGAUCAACAUGUUC	GAAGAUGUAAGUCGUGCUUCA	Cleavage	genomic_reference:SL2.50ch04 gene_region:42288001-42302109 transcript_region:SL2.50ch04:42288001..42302109- go_terms:GO:0005515 functional_description:"FGFR1 oncogene partner (AHRD V1 *--- FR1OP_HUMAN); contains Interpro domain(s) IPR006594 LisH dimerisation motif "	1
mir1040	Solyc03g121380.2.1	3.0	13.108	1	21	3603	3623	UGAAGCGCGAUCAACAUGUUC	GAAAAUAUUUAUUGUGCUUCA	Cleavage	genomic_reference:SL2.50ch03 gene_region:63534991-63545390 transcript_region:SL2.50ch03:63534991..63545390- functional_description:"Genomic DNA chromosome 3 P1 clone MXL8 (AHRD V1 *-*- Q9LU30_ARATH); contains Interpro domain(s) IPR010844 Occludin and RNA polymerase II elongation factor ELL domain "	1
mir1040	Solyc09g008980.1.1	2.5	13.476	1	17	431	447	UGAAGCGCGAUCAACAU	UUGUUGAUCGUGUUUUA	Cleavage	evidence_code:10F0H0E0IEG genomic_reference:SL2.50ch09 gene_region:2348996-2351852 transcript_region:SL2.50ch09:2348996..2351852+ functional_description:"Unknown Protein (AHRD V1)"	1
mir1040	Solyc04g005770.1.1	3.0	17.067	1	20	533	552	UGAAGCGCGAUCAACAUGUU	AUUGUGUUGAUUGUGUUUCU	Cleavage	evidence_code:10F0H1E0IEG genomic_reference:SL2.50ch04 gene_region:492124-493971 transcript_region:SL2.50ch04:492124..493971+ go_terms:GO:0004519 functional_description:"Pentatricopeptide repeat-containing protein (AHRD V1 ***- D7LQ58_ARALY); contains Interpro domain(s) IPR002885 Pentatricopeptide repeat "	1
mir1040	Solyc12g038490.1.1	3.0	18.039	1	19	5004	5022	UGAAGCGCGAUCAACAUGU	AUAUGUUGAUUCCGAUUCA	Cleavage	evidence_code:10F0H1E1IEG genomic_reference:SL2.50ch12 gene_region:35816135-35824240 transcript_region:SL2.50ch12:35816135..35824240- functional_description:"Genomic DNA chromosome 5 P1 clone MXM12 (AHRD V1 *-*- Q9SD86_ARATH)"	1
mir1040	Solyc09g066410.1.1	3.0	17.679	1	20	146	165	UGAAGCGCGAUCAACAUGUU	AUCAUGUUGAUGGCUCUUCG	Cleavage	evidence_code:10F0H1E1IEG genomic_reference:SL2.50ch09 gene_region:60426564-60428153 transcript_region:SL2.50ch09:60426564..60428153+ go_terms:GO:0005315 functional_description:"Inorganic phosphate transporter (AHRD V1 **** Q9LLS5_TOBAC); contains Interpro domain(s) IPR004738 Phosphate permease "	1
mir1040	Solyc03g123820.1.1	3.0	17.932	1	20	1352	1371	UGAAGCGCGAUCAACAUGUU	GGUAUGUUGGUCCUGCUUUG	Cleavage	evidence_code:10F0H1E0IEG genomic_reference:SL2.50ch03 gene_region:64587847-64589648 transcript_region:SL2.50ch03:64587847..64589648+ go_terms:GO:0016614,GO:0006066,GO:0050660 functional_description:"Choline dehydrogenase (AHRD V1 ***- A0QXW0_MYCS2); contains Interpro domain(s) IPR012132 Glucose-methanol-choline oxidoreductase "	1
mir1040	Solyc02g070000.2.1	2.5	15.932	1	20	1639	1658	UGAAGCGCGAUCAACAUGUU	GGUUUGUUGACUGCGCUUCA	Translation	genomic_reference:SL2.50ch02 gene_region:34380105-34384384 transcript_region:SL2.50ch02:34380105..34384384+ go_terms:GO:0004675 functional_description:"Receptor like kinase, RLK"	1
mir1040	Solyc05g055530.2.1	3.0	15.729	1	21	105	125	UGAAGCGCGAUCAACAUGUUC	GUGCCUGUUGAUCAUGCUUCG	Cleavage	genomic_reference:SL2.50ch05 gene_region:64285963-64286688 transcript_region:SL2.50ch05:64285963..64286688- go_terms:GO:0000159 functional_description:"Serine/threonine-protein phosphatase 2A 56 kDa regulatory subunit delta isoform (AHRD V1 ***- 2A5D_RABIT); contains Interpro domain(s) IPR002554 Protein phosphatase 2A, regulatory B subunit, B56 "	1
mir1040	Solyc02g055460.1.1	3.0	14.404	1	21	1312	1332	UGAAGCGCGAUCAACAUGUUC	GUACUUAUUGAUCCCGCUUCA	Cleavage	evidence_code:10F0H1E0IEG genomic_reference:SL2.50ch02 gene_region:26963327-26982393 transcript_region:SL2.50ch02:26963327..26982393- functional_description:"Disulfide-isomerase A3 (AHRD V1 *-*- C1BNX3_9MAXI); contains Interpro domain(s) IPR012335 Thioredoxin fold "	1
mir1040	Solyc02g090110.2.1	3.0	15.39	1	18	838	855	UGAAGCGCGAUCAACAUG	CAUGUUUAUCGAGUUUCA	Cleavage	genomic_reference:SL2.50ch02 gene_region:46307613-46313725 transcript_region:SL2.50ch02:46307613..46313725- go_terms:GO:0016301 functional_description:"Receptor-like kinase (AHRD V1 *-** A7VM25_MARPO); contains Interpro domain(s) IPR002290 Serine/threonine protein kinase "	1
mir1040	Solyc02g011980.1.1	2.5	13.454	1	19	50	68	UGAAGCGCGAUCAACAUGU	GUAUGAUGAUUACGCUUCA	Cleavage	evidence_code:10F0H1E0IEG genomic_reference:SL2.50ch02 gene_region:5022930-5023160 transcript_region:SL2.50ch02:5022930..5023160+ go_terms:GO:0005840 functional_description:"50S ribosomal protein L2 chloroplastic (AHRD V1 *-*- A6YA21_9MAGN); contains Interpro domain(s) IPR013025 Ribosomal protein L25/L23 "	1
mir1040	Solyc07g008880.2.1	2.5	23.12	1	21	2055	2074	UGAAGCGCGAUCAACAUGUUC	GGAAAUGUUGAU-GCGUUUCA	Cleavage	genomic_reference:SL2.50ch07 gene_region:3845794-3858565 transcript_region:SL2.50ch07:3845794..3858565+ go_terms:GO:0005681 functional_description:"Pre-mRNA-processing-splicing factor 8 (AHRD V1 ***- D0NFV2_PHYIN); contains Interpro domain(s) IPR012592 PROCN "	1
mir1040	Solyc11g068500.1.1	2.5	23.419	1	17	374	390	UGAAGCGCGAUCAACAU	CUGUUGAUCUUGCUUCA	Cleavage	evidence_code:10F1H1E1IEG genomic_reference:SL2.50ch11 gene_region:50281644-50291621 transcript_region:SL2.50ch11:50281644..50291621- go_terms:GO:0030127 functional_description:"Transport protein SEC24 (AHRD V1 ***- C1H2P3_PARBA); contains Interpro domain(s) IPR006896 Sec23/Sec24 trunk region "	1
mir1040	Solyc09g007360.2.1	2.5	17.387	1	19	220	238	UGAAGCGCGAUCAACAUGU	AGAUGUUGAUUCUGUUUCA	Cleavage	genomic_reference:SL2.50ch09 gene_region:953383-956950 transcript_region:SL2.50ch09:953383..956950- functional_description:"Interactor of constitutive active ROPs 3 (AHRD V1 ***- ICR3_ARATH)"	1
mir1040	Solyc05g052230.1.1	2.5	23.294	1	17	98	114	UGAAGCGCGAUCAACAU	GUGUUGUUUGUGCUUCA	Translation	evidence_code:10F0H0E0IEG genomic_reference:SL2.50ch05 gene_region:61654957-61655151 transcript_region:SL2.50ch05:61654957..61655151- functional_description:"Unknown Protein (AHRD V1)"	1
mir1040	Solyc10g046780.1.1	2.5	20.205	1	17	44	60	UGAAGCGCGAUCAACAU	GUUUUGGUCGUGCUUCA	Cleavage	evidence_code:10F0H0E0IEG genomic_reference:SL2.50ch10 gene_region:32488024-32488668 transcript_region:SL2.50ch10:32488024..32488668+ go_terms:GO:0008270 functional_description:"Zinc knuckle family protein (AHRD V1 ***- Q60D42_SOLTU); contains Interpro domain(s) IPR001878 Zinc finger, CCHC-type "	1
mir1040	Solyc06g074340.2.1	3.0	20.042	1	17	1190	1206	UGAAGCGCGAUCAACAU	AUGUUGAUUGAGUUUUA	Cleavage	genomic_reference:SL2.50ch06 gene_region:42348964-42350338 transcript_region:SL2.50ch06:42348964..42350338- go_terms:GO:0016787 functional_description:"Hydrolase alpha/beta fold family protein (AHRD V1 **** D7LIQ3_ARALY)"	1
mir1044-3p	Solyc11g070080.1.1	2.0	11.517	1	22	430	451	UUCUAGUUGUGAUAUUUGUUUU	AAAACAGAUAUGAUAACUAGAA	Translation	evidence_code:10F0H1E0IEG genomic_reference:SL2.50ch11 gene_region:51705149-51709267 transcript_region:SL2.50ch11:51705149..51709267+ functional_description:"Carboxyl-terminal peptidase (AHRD V1 ***- B6U8T6_MAIZE); contains Interpro domain(s) IPR004314 Protein of unknown function DUF239, plant "	1
mir1044-3p	Solyc12g100040.1.1	2.5	12.365	1	22	1089	1110	UUCUAGUUGUGAUAUUUGUUUU	GAAACGGAUGUUACAACUGGAA	Cleavage	evidence_code:10F0H1E0IEG genomic_reference:SL2.50ch12 gene_region:65281062-65282444 transcript_region:SL2.50ch12:65281062..65282444- functional_description:"Os01g0318400 protein (Fragment) (AHRD V1 *-*- Q7XXQ7_ORYSJ)"	1
mir1044-3p	Solyc01g011390.2.1	3.0	8.304	1	22	543	564	UUCUAGUUGUGAUAUUUGUUUU	AAAACAUAUAUUACAACUACAA	Cleavage	genomic_reference:SL2.50ch01 gene_region:8753336-8754181 transcript_region:SL2.50ch01:8753336..8754181- functional_description:"Unknown Protein (AHRD V1)"	1
mir1044-3p	Solyc12g036300.1.1	3.0	16.187	1	22	203	224	UUCUAGUUGUGAUAUUUGUUUU	AAGACAAAUAUCACACCCAGAA	Cleavage	evidence_code:10F0H1E0IEG genomic_reference:SL2.50ch12 gene_region:30679351-30690582 transcript_region:SL2.50ch12:30679351..30690582+ functional_description:"Genomic DNA chromosome 5 P1 clone MXM12 (AHRD V1 ***- Q9SD95_ARATH)"	1
mir1044-3p	Solyc02g093290.2.1	3.0	21.76	1	22	1358	1379	UUCUAGUUGUGAUAUUUGUUUU	AAGACGAGUAUCACAGCUAGCA	Cleavage	genomic_reference:SL2.50ch02 gene_region:48771224-48779373 transcript_region:SL2.50ch02:48771224..48779373+ go_terms:GO:0004516 functional_description:"Nicotinate phosphoribosyltransferase-like protein (AHRD V1 **** Q6XQM5_MEDTR); contains Interpro domain(s) IPR006405 Nicotinate phosphoribosyltransferase putative "	1
mir1044-3p	Solyc02g091520.2.1	2.5	11.328	1	21	10	30	UUCUAGUUGUGAUAUUUGUUU	AAAUAAAUAUUACAAUUAAAA	Cleavage	genomic_reference:SL2.50ch02 gene_region:47368403-47370047 transcript_region:SL2.50ch02:47368403..47370047- functional_description:"C2 domain-containing protein (AHRD V1 **-- D7KRJ5_ARALY); contains Interpro domain(s) IPR018029 C2 membrane targeting protein "	1
mir1044-3p	Solyc02g014040.1.1	1.5	17.174	1	22	597	618	UUCUAGUUGUGAUAUUUGUUUU	AGUACAAAUAGCACAACUGGAA	Cleavage	evidence_code:10F0H1E0IEG genomic_reference:SL2.50ch02 gene_region:6186706-6187921 transcript_region:SL2.50ch02:6186706..6187921- go_terms:GO:0005515,GO:0004674 functional_description:"Serine/threonine protein kinase-like (AHRD V1 **** Q5XWQ1_SOLTU); contains Interpro domain(s) IPR002290 Serine/threonine protein kinase "	1
mir1044-3p	Solyc07g006680.1.1	3.0	8.183	1	22	979	1000	UUCUAGUUGUGAUAUUUGUUUU	AAAAUAAAUAGUGCAAUUAGGA	Cleavage	evidence_code:10F0H1E1IEG genomic_reference:SL2.50ch07 gene_region:1533666-1535024 transcript_region:SL2.50ch07:1533666..1535024+ go_terms:GO:0016740 functional_description:"Hydroxycinnamoyl CoA quinate transferase (AHRD V1 **-* D6BK25_CYNSC); contains Interpro domain(s) IPR003480 Transferase "	1
mir1044-3p	Solyc05g009940.2.1	2.0	13.531	1	22	864	884	UUCUAGUUGUGAUAUUUGUUUU	AAAGCAAAUA-CACAACUAGAA	Cleavage	genomic_reference:SL2.50ch05 gene_region:4157776-4163933 transcript_region:SL2.50ch05:4157776..4163933- functional_description:"S-layer domain protein (AHRD V1 *-*- C7QMM1_CYAP0); contains Interpro domain(s) IPR001119 S-layer homology region "	1
mir1044-3p	Solyc04g056270.2.1	3.0	23.402	1	22	2830	2851	UUCUAGUUGUGAUAUUUGUUUU	AAAAUAAAUUUCGCAGUUGGAA	Cleavage	genomic_reference:SL2.50ch04 gene_region:53071198-53081628 transcript_region:SL2.50ch04:53071198..53081628- go_terms:GO:0016563 functional_description:"Calmodulin-binding transcription activator 3 (AHRD V1 *--* Q0WW70_ARATH); contains Interpro domain(s) IPR005559 CG-1 "	1
mir1044-3p	Solyc03g007800.2.1	3.0	17.037	1	22	2659	2680	UUCUAGUUGUGAUAUUUGUUUU	AAGGCAGAUGUCACAAAUAGGA	Cleavage	genomic_reference:SL2.50ch03 gene_region:2347943-2362320 transcript_region:SL2.50ch03:2347943..2362320- functional_description:"Topoisomerase 1-associated factor 1 (AHRD V1 *--- C9S978_VERA1); contains Interpro domain(s) IPR007725 Timeless C-terminal "	1
mir1044-3p	Solyc12g044220.1.1	3.0	15.501	1	21	2842	2862	UUCUAGUUGUGAUAUUUGUUU	AAACAGGUUUUACAACUAGGA	Cleavage	evidence_code:10F0H1E1IEG genomic_reference:SL2.50ch12 gene_region:44542863-44552185 transcript_region:SL2.50ch12:44542863..44552185- go_terms:GO:0007154 functional_description:"AT1G15240 (Fragment) (AHRD V1 *-*- Q6DT71_ARALP); contains Interpro domain(s) IPR001683 Phox-like "	1
mir1044-3p	Solyc10g080290.1.1	3.0	10.31	1	22	118	139	UUCUAGUUGUGAUAUUUGUUUU	AGAGCAAGUAUCAGAACUACAA	Cleavage	evidence_code:10F0H0E1IEG genomic_reference:SL2.50ch10 gene_region:60927192-60927379 transcript_region:SL2.50ch10:60927192..60927379- functional_description:"Unknown Protein (AHRD V1)"	1
mir1044-3p	Solyc05g007330.1.1	1.5	9.751	1	19	106	124	UUCUAGUUGUGAUAUUUGU	AUAAAUGUCACAAUUGGAA	Cleavage	evidence_code:10F0H1E0IEG genomic_reference:SL2.50ch05 gene_region:1965545-1965968 transcript_region:SL2.50ch05:1965545..1965968- go_terms:GO:0019752,GO:0030170 functional_description:"Histidine decarboxylase (AHRD V1 ***- Q9MA74_ARATH); contains Interpro domain(s) IPR002129 Pyridoxal phosphate-dependent decarboxylase "	1
mir1044-3p	Solyc07g041260.1.1	1.5	11.337	1	19	97	115	UUCUAGUUGUGAUAUUUGU	AUAAAUGUCACAAUUGGAA	Cleavage	evidence_code:10F0H1E0IEG genomic_reference:SL2.50ch07 gene_region:49501616-49502516 transcript_region:SL2.50ch07:49501616..49502516+ go_terms:GO:0019752,GO:0030170 functional_description:"Histidine decarboxylase (AHRD V1 *-*- Q9MA74_ARATH); contains Interpro domain(s) IPR002129 Pyridoxal phosphate-dependent decarboxylase "	1
mir1044-3p	Solyc08g067200.1.1	2.5	19.162	1	22	639	660	UUCUAGUUGUGAUAUUUGUUUU	GGAGCAAAUAUCAGAACUUGAA	Cleavage	evidence_code:10F0H1E0IEG genomic_reference:SL2.50ch08 gene_region:53414424-53429031 transcript_region:SL2.50ch08:53414424..53429031+ go_terms:GO:0008026 functional_description:"Dicer-like 3 (AHRD V1 ***- B3SRQ0_PHYPA); contains Interpro domain(s) IPR011545 DNA/RNA helicase, DEAD/DEAH box type, N-terminal "	1
mir1044-3p	Solyc08g068620.1.1	1.5	13.942	1	19	319	337	UUCUAGUUGUGAUAUUUGU	AUAAAUGUCACAAUUGGAA	Cleavage	evidence_code:10F0H1E0IEG genomic_reference:SL2.50ch08 gene_region:54957041-54958961 transcript_region:SL2.50ch08:54957041..54958961- go_terms:GO:0019752,GO:0030170 functional_description:"Decarboxylase family protein (AHRD V1 ***- B1ILJ6_CLOBK); contains Interpro domain(s) IPR002129 Pyridoxal phosphate-dependent decarboxylase "	1
mir1044-3p	Solyc08g068600.2.1	1.5	11.193	1	19	772	790	UUCUAGUUGUGAUAUUUGU	AUAAAUGUCACAAUUGGAA	Cleavage	genomic_reference:SL2.50ch08 gene_region:54940071-54942182 transcript_region:SL2.50ch08:54940071..54942182- go_terms:GO:0030170,GO:0019752 functional_description:"Decarboxylase family protein (AHRD V1 ***- B1ILJ6_CLOBK); contains Interpro domain(s) IPR002129 Pyridoxal phosphate-dependent decarboxylase "	1
mir1044-3p	Solyc08g068670.2.1	1.5	14.938	1	19	741	759	UUCUAGUUGUGAUAUUUGU	AUAAAUGUCACAAUUGGAA	Cleavage	genomic_reference:SL2.50ch08 gene_region:55008029-55010130 transcript_region:SL2.50ch08:55008029..55010130- go_terms:GO:0030170,GO:0019752 functional_description:"Decarboxylase family protein (AHRD V1 ***- B1ILJ6_CLOBK); contains Interpro domain(s) IPR002129 Pyridoxal phosphate-dependent decarboxylase "	1
mir1044-3p	Solyc08g068680.2.1	1.5	12.92	1	19	739	757	UUCUAGUUGUGAUAUUUGU	AUAAAUGUCACAAUUGGAA	Cleavage	genomic_reference:SL2.50ch08 gene_region:55021771-55023921 transcript_region:SL2.50ch08:55021771..55023921- go_terms:GO:0030170,GO:0019752 functional_description:"Decarboxylase family protein (AHRD V1 ***- B1ILJ6_CLOBK); contains Interpro domain(s) IPR002129 Pyridoxal phosphate-dependent decarboxylase "	1
mir1044-3p	Solyc08g068630.2.1	1.5	13.306	1	19	732	750	UUCUAGUUGUGAUAUUUGU	AUAAAUGUCACAAUUGGAA	Cleavage	genomic_reference:SL2.50ch08 gene_region:54972694-54974816 transcript_region:SL2.50ch08:54972694..54974816- go_terms:GO:0030170,GO:0019752 functional_description:"Decarboxylase family protein (AHRD V1 ***- B1ILJ6_CLOBK); contains Interpro domain(s) IPR002129 Pyridoxal phosphate-dependent decarboxylase "	1
mir1044-3p	Solyc08g068610.2.1	1.5	12.294	1	19	863	881	UUCUAGUUGUGAUAUUUGU	AUAAAUGUCACAAUUGGAA	Cleavage	genomic_reference:SL2.50ch08 gene_region:54949154-54951310 transcript_region:SL2.50ch08:54949154..54951310- go_terms:GO:0030170,GO:0019752 functional_description:"Decarboxylase family protein (AHRD V1 ***- B1ILJ6_CLOBK); contains Interpro domain(s) IPR002129 Pyridoxal phosphate-dependent decarboxylase "	1
mir1044-3p	Solyc09g010350.2.1	3.0	23.339	1	22	1155	1176	UUCUAGUUGUGAUAUUUGUUUU	AAAUCAGAUAUUGUGACUGGAA	Cleavage	genomic_reference:SL2.50ch09 gene_region:3735969-3738130 transcript_region:SL2.50ch09:3735969..3738130+ go_terms:GO:0033897 functional_description:"Genomic DNA chromosome 5 P1 clone MSH12 (AHRD V1 **-- Q9FNA6_ARATH)"	1
mir1044-3p	Solyc01g017850.1.1	2.0	11.845	1	22	1953	1974	UUCUAGUUGUGAUAUUUGUUUU	AAUACAACUAUCACCACUAGAA	Cleavage	evidence_code:10F0H1E0IEG genomic_reference:SL2.50ch01 gene_region:25772004-25775549 transcript_region:SL2.50ch01:25772004..25775549+ functional_description:"Helicase-like protein (AHRD V1 *-*- Q9AYF0_ORYSJ); contains Interpro domain(s) IPR010285 Protein of unknown function DUF889, eukaryote "	1
mir1044-3p	Solyc02g071810.2.1	3.0	14.199	1	22	2500	2521	UUCUAGUUGUGAUAUUUGUUUU	AAAACACAUAUCAGCACUAGAA	Cleavage	genomic_reference:SL2.50ch02 gene_region:35737283-35746207 transcript_region:SL2.50ch02:35737283..35746207- go_terms:GO:0005515,GO:0016301 functional_description:"Receptor like kinase, RLK"	1
mir1044-3p	Solyc02g071120.2.1	2.0	19.14	1	21	1862	1882	UUCUAGUUGUGAUAUUUGUUU	AGAAAGAUGUCACAACUAGAU	Cleavage	genomic_reference:SL2.50ch02 gene_region:35176956-35184955 transcript_region:SL2.50ch02:35176956..35184955+ go_terms:GO:0016413 functional_description:"CAS1 domain containing 1 (AHRD V1 **-- B0W8N6_CULQU); contains Interpro domain(s) IPR012419 Cas1p-like "	1
mir1044-3p	Solyc09g005090.1.1	3.0	22.202	1	21	195	215	UUCUAGUUGUGAUAUUUGUUU	AAGUGAAUGUUGCAAUUGGAA	Cleavage	evidence_code:10F1H1E1IEG genomic_reference:SL2.50ch09 gene_region:55478-58639 transcript_region:SL2.50ch09:55478..58639+ go_terms:GO:0016301 functional_description:"LRR receptor-like serine/threonine-protein kinase, RLP"	1
mir1044-3p	Solyc09g005080.1.1	3.0	21.907	1	21	189	209	UUCUAGUUGUGAUAUUUGUUU	AAGUGAAUGUUGUAACUGGAA	Cleavage	evidence_code:10F1H1E1IEG genomic_reference:SL2.50ch09 gene_region:48645-52064 transcript_region:SL2.50ch09:48645..52064- go_terms:GO:0004675 functional_description:"LRR receptor-like serine/threonine-protein kinase, RLP"	1
mir1044-3p	Solyc04g054150.1.1	2.5	9.449	1	22	355	376	UUCUAGUUGUGAUAUUUGUUUU	GAAAAAAAUAGCAUGGCUAGAA	Cleavage	evidence_code:10F0H1E0IEG genomic_reference:SL2.50ch04 gene_region:50976969-50977535 transcript_region:SL2.50ch04:50976969..50977535+ go_terms:GO:0005515,GO:0003700 functional_description:"Nuclear transcription factor Y subunit B-3 (AHRD V1 **** B6SUG8_MAIZE); contains Interpro domain(s) IPR003957 Transcription factor, CBFA/NFYB, DNA topoisomerase "	1
mir1044-3p	Solyc08g006420.2.1	3.0	22.473	1	22	5347	5368	UUCUAGUUGUGAUAUUUGUUUU	AAAUUGAAUGUUGCAGUUAGAA	Cleavage	genomic_reference:SL2.50ch08 gene_region:1014434-1028073 transcript_region:SL2.50ch08:1014434..1028073+ functional_description:"Myosin-like protein (Fragment) (AHRD V1 *-*- Q84VD2_ORYSJ)"	1
mir1044-3p	Solyc03g083440.2.1	3.0	16.387	1	22	4504	4525	UUCUAGUUGUGAUAUUUGUUUU	AAAGAAAAUAUUGUGAUUGGAA	Cleavage	genomic_reference:SL2.50ch03 gene_region:46882015-46893435 transcript_region:SL2.50ch03:46882015..46893435+ go_terms:GO:0005515,GO:0016040 functional_description:"Glutamate synthase (AHRD V1 **** C1E4G5_9CHLO); contains Interpro domain(s) IPR012220 Glutamate synthase, eukaryotic IPR006005 Glutamate synthase, NADH/NADPH, small subunit 1 "	1
mir1044-3p	Solyc02g077990.2.1	3.0	17.806	1	22	1013	1034	UUCUAGUUGUGAUAUUUGUUUU	AAAAAAAAUGUUUCAACUGGGA	Translation	genomic_reference:SL2.50ch02 gene_region:37374128-37377628 transcript_region:SL2.50ch02:37374128..37377628- go_terms:GO:0005840,GO:0015935,GO:0005622 functional_description:"30S ribosomal protein S5 (AHRD V1 ***- B6TT32_MAIZE); contains Interpro domain(s) IPR005712 Ribosomal protein S5, bacterial-type "	1
mir1044-3p	Solyc09g031930.2.1	3.0	11.13	1	22	396	417	UUCUAGUUGUGAUAUUUGUUUU	GAAAAGAAUAUUGCGGUUAGAA	Cleavage	genomic_reference:SL2.50ch09 gene_region:24228433-24236165 transcript_region:SL2.50ch09:24228433..24236165+ go_terms:GO:0005515,GO:0003727 functional_description:"KH domain containing RNA binding signal transduction associated 1 (AHRD V1 *--* Q29RQ2_BOVIN); contains Interpro domain(s) IPR004088 K Homology, type 1 "	1
mir1044-3p	Solyc01g006560.2.1	3.0	17.454	1	22	2022	2043	UUCUAGUUGUGAUAUUUGUUUU	GAGAUAAAUGGUACAGCUAGAG	Cleavage	genomic_reference:SL2.50ch01 gene_region:1128815-1139705 transcript_region:SL2.50ch01:1128815..1139705- go_terms:GO:0005515,GO:0016165 functional_description:"Lipoxygenase (AHRD V1 **** C0KKU8_SOLLC); contains Interpro domain(s) IPR001246 Lipoxygenase, plant "	1
mir1044-3p	Solyc11g008350.1.1	1.5	10.714	1	22	1998	2019	UUCUAGUUGUGAUAUUUGUUUU	GGAGAAAAUAGCACAAUUAGAA	Cleavage	evidence_code:10F0H1E1IEG genomic_reference:SL2.50ch11 gene_region:2551602-2567405 transcript_region:SL2.50ch11:2551602..2567405- go_terms:GO:0008017,GO:0003779 functional_description:"Kinesin-like protein (AHRD V1 *-*- D0NDH4_PHYIN); contains Interpro domain(s) IPR001752 Kinesin, motor region "	1
mir1044-3p	Solyc07g063590.2.1	3.0	17.75	1	22	1220	1241	UUCUAGUUGUGAUAUUUGUUUU	AAUACAAAUAUCUCAACCAGAG	Translation	genomic_reference:SL2.50ch07 gene_region:63251719-63262181 transcript_region:SL2.50ch07:63251719..63262181+ go_terms:GO:0042803 functional_description:"Myosin-like protein (AHRD V1 ***- Q9LHE9_ARATH); contains Interpro domain(s) IPR001609 Myosin head, motor region "	1
mir1044-3p	Solyc06g048470.2.1	2.0	17.745	1	22	315	336	UUCUAGUUGUGAUAUUUGUUUU	AAAUGAAAUAUCACAGCUUGAA	Cleavage	genomic_reference:SL2.50ch06 gene_region:27602915-27608583 transcript_region:SL2.50ch06:27602915..27608583- functional_description:"COP1-Interacting ProteinI 7 (CIP7) (Fragment) (AHRD V1 *--- Q7GDB1_ARATH)"	1
mir1044-3p	Solyc01g009680.2.1	3.0	17.454	1	22	418	439	UUCUAGUUGUGAUAUUUGUUUU	GAGAUAAAUGGUACAGCUAGAG	Cleavage	genomic_reference:SL2.50ch01 gene_region:3967794-3971463 transcript_region:SL2.50ch01:3967794..3971463+ go_terms:GO:0046872,GO:0055114 functional_description:"Lipoxygenase (AHRD V1 ***- C0KKU8_SOLLC); contains Interpro domain(s) IPR001246 Lipoxygenase, plant "	1
mir1044-3p	Solyc01g006660.1.1	3.0	20.354	1	22	385	406	UUCUAGUUGUGAUAUUUGUUUU	GGAGCAGAUACCAUAAUUGGAA	Cleavage	evidence_code:10F0H1E1IEG genomic_reference:SL2.50ch01 gene_region:1249071-1255565 transcript_region:SL2.50ch01:1249071..1255565- go_terms:GO:0004252 functional_description:"Subtilisin-like serine protease (AHRD V1 **-* Q8LAE1_ARATH); contains Interpro domain(s) IPR015500 Peptidase S8, subtilisin-related "	1
mir1044-3p	Solyc02g093460.2.1	3.0	6.616	1	22	625	646	UUCUAGUUGUGAUAUUUGUUUU	AAAGGAAAUAUUACAAUAAGAG	Cleavage	genomic_reference:SL2.50ch02 gene_region:48901701-48907222 transcript_region:SL2.50ch02:48901701..48907222+ go_terms:GO:0006396,GO:0009451 functional_description:"tRNA pseudouridine synthase B (AHRD V1 *-*- D0MI93_RHOM4); contains Interpro domain(s) IPR020103 Pseudouridine synthase, catalytic domain "	1
mir1044-3p	Solyc01g079800.2.1	3.0	19.094	1	20	1201	1220	UUCUAGUUGUGAUAUUUGUU	AACAGAUAUAGCAGCUAGAG	Translation	genomic_reference:SL2.50ch01 gene_region:71438380-71444159 transcript_region:SL2.50ch01:71438380..71444159- go_terms:GO:0008026,GO:0005524 functional_description:"ATP-dependent RNA helicase (AHRD V1 ***- A0YWB9_LYNSP); contains Interpro domain(s) IPR011545 DNA/RNA helicase, DEAD/DEAH box type, N-terminal "	1
mir1044-3p	Solyc04g005060.2.1	3.0	11.087	1	21	475	495	UUCUAGUUGUGAUAUUUGUUU	AAAGAGAUAUCACAAGUAGAU	Cleavage	genomic_reference:SL2.50ch04 gene_region:54395-58347 transcript_region:SL2.50ch04:54395..58347- functional_description:"F3I6.9 protein (AHRD V1 *-*- O48683_ARATH)"	1
mir1044-3p	Solyc07g009570.1.1	2.0	13.055	1	18	61	78	UUCUAGUUGUGAUAUUUG	CAAAUAUCACAACUGAAA	Cleavage	evidence_code:10F0H0E0IEG genomic_reference:SL2.50ch07 gene_region:4724598-4724768 transcript_region:SL2.50ch07:4724598..4724768- functional_description:"Unknown Protein (AHRD V1)"	1
mir1044-3p	Solyc01g087790.2.1	2.5	20.567	1	21	209	229	UUCUAGUUGUGAUAUUUGUUU	GAAUAAAUAUGGAAACUAGAA	Translation	genomic_reference:SL2.50ch01 gene_region:74449520-74452175 transcript_region:SL2.50ch01:74449520..74452175+ go_terms:GO:0006508,GO:0043086 functional_description:"Subtilisin-like protease (AHRD V1 **-- O82006_SOLLC); contains Interpro domain(s) IPR015500 Peptidase S8, subtilisin-related "	1
mir1044-3p	Solyc04g025540.2.1	2.5	14.798	1	21	1883	1903	UUCUAGUUGUGAUAUUUGUUU	AAAGUAAUAUCAUAAUUAGAG	Cleavage	genomic_reference:SL2.50ch04 gene_region:21409249-21419957 transcript_region:SL2.50ch04:21409249..21419957+ go_terms:GO:0004048 functional_description:"Anthranilate phosphoribosyltransferase-like protein (AHRD V1 *-** Q3SM27_THIDA); contains Interpro domain(s) IPR000312 Glycosyl transferase, family 3 "	1
mir1044-3p	Solyc07g008710.2.1	3.0	13.68	1	21	344	364	UUCUAGUUGUGAUAUUUGUUU	GAAUGAAUAUGAUAAUUGGAA	Translation	genomic_reference:SL2.50ch07 gene_region:3683904-3685158 transcript_region:SL2.50ch07:3683904..3685158+ go_terms:GO:0009607 functional_description:"Major latex-like protein (AHRD V1 **-- B5THI3_PANGI); contains Interpro domain(s) IPR000916 Bet v I allergen "	1
mir1044-3p	Solyc01g086960.2.1	2.0	12.065	1	21	925	945	UUCUAGUUGUGAUAUUUGUUU	AAAAUAAUAUCAAAACUAGAA	Cleavage	genomic_reference:SL2.50ch01 gene_region:73634863-73635936 transcript_region:SL2.50ch01:73634863..73635936- go_terms:GO:0005515 functional_description:"Zinc finger A20 and AN1 domain-containing stress-associated protein 6 (AHRD V1 *-*- C1BNQ4_9MAXI); contains Interpro domain(s) IPR000058 Zinc finger, AN1-type "	1
mir1044-3p	Solyc07g065160.2.1	3.0	20.593	1	21	856	876	UUCUAGUUGUGAUAUUUGUUU	GAACCAAUAGCACAAUUAGGA	Cleavage	genomic_reference:SL2.50ch07 gene_region:64268219-64270944 transcript_region:SL2.50ch07:64268219..64270944- go_terms:GO:0005516,GO:0003712 functional_description:"Pirin (AHRD V1 ***- D7RJ70_CARPA); contains Interpro domain(s) IPR012093 Pirin "	1
mir1044-3p	Solyc05g032660.2.1	3.0	10.827	1	21	1292	1312	UUCUAGUUGUGAUAUUUGUUU	AACCAAAUGUCACAGUUAAAA	Cleavage	genomic_reference:SL2.50ch05 gene_region:43162183-43177288 transcript_region:SL2.50ch05:43162183..43177288- go_terms:GO:0050327,GO:0034256 functional_description:"Dehydrogenase/ reductase 3 (AHRD V1 *--* Q3INM6_NATPD); contains Interpro domain(s) IPR002347 Glucose/ribitol dehydrogenase "	1
mir1044-3p	Solyc02g014560.2.1	1.5	13.7	1	21	838	858	UUCUAGUUGUGAUAUUUGUUU	AAUGAAAUAUCGCGAUUAGAA	Cleavage	genomic_reference:SL2.50ch02 gene_region:8385076-8387112 transcript_region:SL2.50ch02:8385076..8387112+ go_terms:GO:0005515 functional_description:"Calcium binding atopy-related autoantigen 1 (AHRD V1 **-* B6SL16_MAIZE); contains Interpro domain(s) IPR011992 EF-Hand type "	1
mir1044-3p	Solyc01g110700.2.1	3.0	21.376	1	20	154317	154336	UUCUAGUUGUGAUAUUUGUU	AGUGAAUAUUACAAUUCGAA	Cleavage	genomic_reference:SL2.50ch01 gene_region:89071526-89315619 transcript_region:SL2.50ch01:89071526..89315619- functional_description:"Unknown Protein (AHRD V1)"	1
mir1044-3p	Solyc01g099530.2.1	2.5	15.125	1	22	3422	3443	UUCUAGUUGUGAUAUUUGUUUU	AAAGGCAAUGUCAGAACUAGAA	Cleavage	genomic_reference:SL2.50ch01 gene_region:81510268-81515514 transcript_region:SL2.50ch01:81510268..81515514- go_terms:GO:0003723 functional_description:"Pentatricopeptide repeat-containing protein (AHRD V1 *-*- D7M6N0_ARALY); contains Interpro domain(s) IPR002885 Pentatricopeptide repeat "	1
mir1044-3p	Solyc02g072400.1.1	2.5	20.944	1	22	559	580	UUCUAGUUGUGAUAUUUGUUUU	GAAGGAAAUAUUCCAGCUGGAA	Translation	evidence_code:10F0H1E1IEG genomic_reference:SL2.50ch02 gene_region:36193512-36197370 transcript_region:SL2.50ch02:36193512..36197370- go_terms:GO:0005515,GO:0004675 functional_description:"Receptor like kinase, RLK"	1
mir1044-3p	Solyc03g007130.2.1	2.0	9.08	1	22	960	981	UUCUAGUUGUGAUAUUUGUUUU	GAAGAAAAGAUCAGAACUAGAA	Cleavage	genomic_reference:SL2.50ch03 gene_region:1721232-1725024 transcript_region:SL2.50ch03:1721232..1725024+ go_terms:GO:0008017 functional_description:"Microtubule-associated protein MAP65-1a (AHRD V1 **** Q9FEV9_TOBAC); contains Interpro domain(s) IPR007145 MAP65/ASE1 "	1
mir1044-3p	Solyc02g091650.2.1	3.0	18.021	1	22	515	536	UUCUAGUUGUGAUAUUUGUUUU	GAAAGUAAUAUCACAAAUGGAA	Cleavage	genomic_reference:SL2.50ch02 gene_region:47471715-47476114 transcript_region:SL2.50ch02:47471715..47476114+ functional_description:"Glycine-rich protein (Fragment) (AHRD V1 *--- Q677B7_HYAOR); contains Interpro domain(s) IPR009836 Protein of unknown function DUF1399 "	1
mir1044-3p	Solyc02g093860.2.1	2.5	12.051	1	19	1334	1352	UUCUAGUUGUGAUAUUUGU	ACAAAUUUUACAAUUAGGA	Cleavage	genomic_reference:SL2.50ch02 gene_region:49139395-49142437 transcript_region:SL2.50ch02:49139395..49142437+ go_terms:GO:0015171 functional_description:"Histidine amino acid transporter (AHRD V1 **** Q85V22_ORYSI); contains Interpro domain(s) IPR013057 Amino acid transporter, transmembrane "	1
mir1044-3p	Solyc03g033790.2.1	1.5	7.788	1	22	1481	1502	UUCUAGUUGUGAUAUUUGUUUU	AAUGGAAAUAACACAACUGGAA	Cleavage	genomic_reference:SL2.50ch03 gene_region:9684519-9688514 transcript_region:SL2.50ch03:9684519..9688514+ go_terms:GO:0016887 functional_description:"Cell division protease ftsH homolog 3 (AHRD V1 *--- FTSH3_SYNY3); contains Interpro domain(s) IPR003959 ATPase, AAA-type, core "	1
mir1044-3p	Solyc06g068560.2.1	2.5	17.704	1	22	1747	1768	UUCUAGUUGUGAUAUUUGUUUU	GACACAAAUAGCAAAACUGGAA	Cleavage	genomic_reference:SL2.50ch06 gene_region:38881870-38886874 transcript_region:SL2.50ch06:38881870..38886874- go_terms:GO:0005215 functional_description:"Folate/biopterin transporter (AHRD V1 **** B5W6N2_SPIMA); contains Interpro domain(s) IPR004324 Biopterin transport-related protein BT1 "	1
mir1044-3p	Solyc07g054410.1.1	2.0	8.687	1	22	1566	1587	UUCUAGUUGUGAUAUUUGUUUU	AGAUGAAGUAUUACAAUUAGAG	Cleavage	evidence_code:10F0H0E0IEG genomic_reference:SL2.50ch07 gene_region:60054874-60057307 transcript_region:SL2.50ch07:60054874..60057307- functional_description:"Unknown Protein (AHRD V1)"	1
mir1044-3p	Solyc01g080390.1.1	3.0	11.42	1	22	1540	1561	UUCUAGUUGUGAUAUUUGUUUU	AAAGAAAAUGUUAGAACUGGAG	Cleavage	evidence_code:10F0H0E0IEG genomic_reference:SL2.50ch01 gene_region:72143350-72146538 transcript_region:SL2.50ch01:72143350..72146538+ go_terms:GO:0008270 functional_description:"Mutator-like transposase (AHRD V1 *--- Q9XIL4_ARATH); contains Interpro domain(s) IPR006564 Zinc finger, PMZ-type "	1
mir1044-3p	Solyc03g031770.2.1	1.5	15.772	1	22	10	31	UUCUAGUUGUGAUAUUUGUUUU	AUGGGGAAUAUUACAAUUAGAA	Cleavage	genomic_reference:SL2.50ch03 gene_region:8545854-8549085 transcript_region:SL2.50ch03:8545854..8549085- functional_description:"Rop-interactive crib motif-containing protein 1 (AHRD V1 *--- D7LGA6_ARALY); contains Interpro domain(s) IPR000095 PAK-box/P21-Rho-binding "	1
mir1044-3p	Solyc12g056210.1.1	3.0	15.635	1	20	548	567	UUCUAGUUGUGAUAUUUGUU	AGCAUAUGUCACGACUAGAU	Cleavage	evidence_code:10F0H1E1IEG genomic_reference:SL2.50ch12 gene_region:47526767-47531237 transcript_region:SL2.50ch12:47526767..47531237- functional_description:"MRNA clone RAFL21-79-C21 (AHRD V1 **-- Q8W458_ARATH); contains Interpro domain(s) IPR006461 Protein of unknown function Cys-rich "	1
mir1044-3p	Solyc01g060230.1.1	3.0	12.002	1	22	952	973	UUCUAGUUGUGAUAUUUGUUUU	AAACCAAAUACUAGAGCUAGAA	Cleavage	evidence_code:10F0H0E0IEG genomic_reference:SL2.50ch01 gene_region:62641421-62642626 transcript_region:SL2.50ch01:62641421..62642626- functional_description:"Unknown Protein (AHRD V1)"	1
mir1044-3p	Solyc12g019130.1.1	3.0	14.761	1	19	850	868	UUCUAGUUGUGAUAUUUGU	ACAAAUAUCAUGUUUAGAA	Cleavage	evidence_code:10F0H1E0IEG genomic_reference:SL2.50ch12 gene_region:9244294-9245985 transcript_region:SL2.50ch12:9244294..9245985- go_terms:GO:0005975 functional_description:"Polygalacturonase (AHRD V1 ***- Q68UW1_PYRCO); contains Interpro domain(s) IPR012334 Pectin lyase fold "	1
mir1044-3p	Solyc05g056460.2.1	3.0	10.004	1	22	345	366	UUCUAGUUGUGAUAUUUGUUUU	AAAGAAAAGGUUACAGCUAGAG	Cleavage	genomic_reference:SL2.50ch05 gene_region:64888777-64892027 transcript_region:SL2.50ch05:64888777..64892027- functional_description:"Unknown Protein (AHRD V1)"	1
mir1044-3p	Solyc01g068440.1.1	3.0	9.865	1	22	142	163	UUCUAGUUGUGAUAUUUGUUUU	GAAAGAAAUAAUACAACAAGAA	Cleavage	evidence_code:10F0H1E0IEG genomic_reference:SL2.50ch01 gene_region:70080119-70083873 transcript_region:SL2.50ch01:70080119..70083873+ functional_description:"Os06g0207500 protein (Fragment) (AHRD V1 ***- Q0DDQ9_ORYSJ); contains Interpro domain(s) IPR004253 Protein of unknown function DUF231, plant "	1
mir1044-3p	Solyc01g044480.2.1	3.0	20.951	1	20	6996	7015	UUCUAGUUGUGAUAUUUGUU	AACAAGUGUAAGAACUAGAA	Translation	genomic_reference:SL2.50ch01 gene_region:39141711-39165377 transcript_region:SL2.50ch01:39141711..39165377+ functional_description:"Elongation factor P (AHRD V1 ***- B6TAH3_MAIZE); contains Interpro domain(s) IPR008991 Translation protein SH3-like "	2
mir1044-3p	Solyc01g044480.2.1	3.0	15.932	1	20	7590	7609	UUCUAGUUGUGAUAUUUGUU	AACAAGUGUAAGAACUAGAA	Translation	genomic_reference:SL2.50ch01 gene_region:39141711-39165377 transcript_region:SL2.50ch01:39141711..39165377+ functional_description:"Elongation factor P (AHRD V1 ***- B6TAH3_MAIZE); contains Interpro domain(s) IPR008991 Translation protein SH3-like "	2
mir1044-3p	Solyc04g072870.1.1	2.5	14.651	1	21	184	204	UUCUAGUUGUGAUAUUUGUUU	GAGAAAAUAUCACAAUUGGGU	Cleavage	evidence_code:10F0H1E0IEG genomic_reference:SL2.50ch04 gene_region:57420673-57423910 transcript_region:SL2.50ch04:57420673..57423910- go_terms:GO:0009044 functional_description:"Beta-D-xylosidase (AHRD V1 **** Q8W011_HORVU); contains Interpro domain(s) IPR001764 Glycoside hydrolase, family 3, N-terminal "	1
mir1044-3p	Solyc06g009010.1.1	3.0	18.588	1	20	241	260	UUCUAGUUGUGAUAUUUGUU	GAUAAGUGUCACAAUGAGAA	Cleavage	evidence_code:10F0H1E0IEG genomic_reference:SL2.50ch06 gene_region:2953980-2954516 transcript_region:SL2.50ch06:2953980..2954516- go_terms:GO:0003700 functional_description:"Nuclear transcription factor Y subunit B-3 (AHRD V1 *-** B6SUG8_MAIZE); contains Interpro domain(s) IPR003957 Transcription factor, CBFA/NFYB, DNA topoisomerase "	1
mir1044-3p	Solyc08g014090.1.1	3.0	15.638	1	20	112	131	UUCUAGUUGUGAUAUUUGUU	GAUAAGUAUUACGACUCGAA	Cleavage	evidence_code:10F0H0E0IEG genomic_reference:SL2.50ch08 gene_region:3628552-3629112 transcript_region:SL2.50ch08:3628552..3629112+ functional_description:"Unknown Protein (AHRD V1)"	1
mir1044-3p	Solyc05g021480.1.1	1.5	10.284	1	17	341	357	UUCUAGUUGUGAUAUUU	AAAUAUCACAAGUAGAA	Cleavage	evidence_code:10F0H0E0IEG genomic_reference:SL2.50ch05 gene_region:27697814-27698428 transcript_region:SL2.50ch05:27697814..27698428- functional_description:"Unknown Protein (AHRD V1)"	1
mir1044-3p	Solyc08g079720.2.1	2.0	17.063	1	20	369	388	UUCUAGUUGUGAUAUUUGUU	ACCAAUUAUCAUAACUAGAG	Cleavage	genomic_reference:SL2.50ch08 gene_region:60369075-60370198 transcript_region:SL2.50ch08:60369075..60370198- go_terms:GO:0003680 functional_description:"AT-hook DNA-binding protein (Fragment) (AHRD V1 *--* A1DR81_CATRO); contains Interpro domain(s) IPR014476 Predicted AT-hook DNA-binding "	1
mir1044-3p	Solyc00g023470.1.1	2.0	11.775	1	20	966	985	UUCUAGUUGUGAUAUUUGUU	AUCAAAUUUCACAGUUAGAA	Cleavage	evidence_code:10F0H1E0IEG genomic_reference:SL2.50ch00 gene_region:12129957-12131086 transcript_region:SL2.50ch00:12129957..12131086+ go_terms:GO:0030599 functional_description:"Pectinesterase (AHRD V1 **** D8SCR0_SELML); contains Interpro domain(s) IPR000070 Pectinesterase, catalytic "	1
mir1044-3p	Solyc01g087440.2.1	3.0	16.745	1	21	3245	3265	UUCUAGUUGUGAUAUUUGUUU	ACACAACUAUUACAAUUAGGG	Cleavage	genomic_reference:SL2.50ch01 gene_region:74169520-74179614 transcript_region:SL2.50ch01:74169520..74179614+ functional_description:"Protein EFR3 homolog B (AHRD V1 ***- EFR3B_DANRE)"	1
mir1067	Solyc06g048550.1.1	3.0	18.352	1	22	366	387	ACUACUCGAAGGAUUUGAUGCG	UGCAUCUGAUUUUUUGAGUAGU	Cleavage	evidence_code:10F0H0E0IEG genomic_reference:SL2.50ch06 gene_region:27708674-27712333 transcript_region:SL2.50ch06:27708674..27712333- functional_description:"Unknown Protein (AHRD V1)"	1
mir1067	Solyc12g070300.1.1	2.5	18.828	1	22	52	72	ACUACUCGAAGGAUUUGAUGCG	UGCAUCAAAUC-UUUGAGUAGU	Translation	evidence_code:10F0H0E0IEG genomic_reference:SL2.50ch12 gene_region:55615911-55616084 transcript_region:SL2.50ch12:55615911..55616084- functional_description:"Unknown Protein (AHRD V1)"	1
mir1067	Solyc04g064500.2.1	3.0	17.7	1	24	1317	1340	ACUACUCGAAGGAUUUGAUGCGCA	UGAUCAUUAAAUUAUUCGGGUGGU	Translation	genomic_reference:SL2.50ch04 gene_region:54767606-54787723 transcript_region:SL2.50ch04:54767606..54787723+ go_terms:GO:0008287,GO:0003824 functional_description:"Protein phosphatase 2C (AHRD V1 ***- Q8S8Z0_MESCR); contains Interpro domain(s) IPR015655 Protein phosphatase 2C "	1
mir1067	Solyc03g005060.2.1	3.0	19.695	1	21	3326	3346	ACUACUCGAAGGAUUUGAUGC	GUAUCAACUCCUUCGGGAAGU	Cleavage	genomic_reference:SL2.50ch03 gene_region:46988-52259 transcript_region:SL2.50ch03:46988..52259- functional_description:"Os12g0236050 protein (Fragment) (AHRD V1 *-*- C7J9Q6_ORYSJ)"	1
mir1067	Solyc04g073940.2.1	2.5	20.305	1	20	245	264	ACUACUCGAAGGAUUUGAUG	CGUCGAAUGCUUCGAGUAGG	Cleavage	genomic_reference:SL2.50ch04 gene_region:57543061-57545105 transcript_region:SL2.50ch04:57543061..57545105- go_terms:GO:0030544,GO:0051082 functional_description:"Tetratricopeptide repeat-containing protein (AHRD V1 **-- D7MT84_ARALY); contains Interpro domain(s) IPR015609 Molecular chaperone, heat shock protein, Hsp40, DnaJ "	1
mir1067	Solyc10g044860.1.1	3.0	14.315	1	23	13	35	ACUACUCGAAGGAUUUGAUGCGC	GCUUAUCAAAGUCUUAGGGUAGU	Cleavage	evidence_code:10F0H1E0IEG genomic_reference:SL2.50ch10 gene_region:23946234-23946422 transcript_region:SL2.50ch10:23946234..23946422- go_terms:GO:0016020 functional_description:"Potassium transporter (AHRD V1 ***- Q1T760_PHRAU); contains Interpro domain(s) IPR003855 K+ potassium transporter "	1
mir1067	Solyc07g065100.2.1	3.0	16.45	1	19	1022	1040	ACUACUCGAAGGAUUUGAU	AUCAAAUCCUUCGUGUAUU	Cleavage	genomic_reference:SL2.50ch07 gene_region:64223736-64225197 transcript_region:SL2.50ch07:64223736..64225197+ functional_description:"Unknown Protein (AHRD V1)"	1
mir1067	Solyc07g005920.1.1	3.0	21.814	1	22	687	708	ACUACUCGAAGGAUUUGAUGCG	UGAAUCGAAUUCGUUGAGUGGU	Translation	evidence_code:10F0H1E0IEG genomic_reference:SL2.50ch07 gene_region:752031-755067 transcript_region:SL2.50ch07:752031..755067- go_terms:GO:0005515,GO:0004675 functional_description:"Receptor like kinase, RLK"	1
mir1067	Solyc08g068200.2.1	2.0	17.362	1	18	326	343	ACUACUCGAAGGAUUUGA	UCAAGGCCUUUGAGUAGU	Cleavage	genomic_reference:SL2.50ch08 gene_region:54515177-54519689 transcript_region:SL2.50ch08:54515177..54519689- go_terms:GO:0043022,GO:0003924 functional_description:"GTP binding protein (AHRD V1 **** D7M3R1_ARALY); contains Interpro domain(s) IPR019987 GTP-binding protein, ribosome biogenesis, YsxC "	1
mir1067	Solyc10g054440.1.1	2.5	15.102	1	18	822	839	ACUACUCGAAGGAUUUGA	UCAGAUCCUUCGUGUGGU	Cleavage	evidence_code:10F1H1E1IEG genomic_reference:SL2.50ch10 gene_region:50892473-50894596 transcript_region:SL2.50ch10:50892473..50894596- go_terms:GO:0008792 functional_description:"Arginine decarboxylase (AHRD V1 **** Q5F307_SOLLC); contains Interpro domain(s) IPR002985 Arginine decarboxylase "	1
mir1067	Solyc07g047650.1.1	2.0	13.939	1	19	104	122	ACUACUCGAAGGAUUUGAU	AACAAGUCCUUCGAUUAGU	Cleavage	evidence_code:10F0H0E0IEG genomic_reference:SL2.50ch07 gene_region:56202115-56202572 transcript_region:SL2.50ch07:56202115..56202572- functional_description:"Unknown Protein (AHRD V1)"	1
mir1067	Solyc10g045480.1.1	3.0	16.53	1	20	449	468	ACUACUCGAAGGAUUUGAUG	UGUCGAAUUCAUCGAGUAGA	Translation	evidence_code:10F0H0E1IEG genomic_reference:SL2.50ch10 gene_region:29615345-29616298 transcript_region:SL2.50ch10:29615345..29616298- go_terms:GO:0005516 functional_description:"Calmodulin-binding protein (Fragment) (AHRD V1 *--* Q4U0E6_FRAAN); contains Interpro domain(s) IPR012442 Protein of unknown function DUF1645 "	1
mir1067	Solyc09g092070.2.1	2.0	16.34	1	17	458	474	ACUACUCGAAGGAUUUG	GAGAUCCUUUGAGUAGU	Cleavage	genomic_reference:SL2.50ch09 gene_region:66571826-66579705 transcript_region:SL2.50ch09:66571826..66579705+ go_terms:GO:0005515,GO:0005096 functional_description:"TBC1 domain family member 13 (AHRD V1 ***- D3BTH5_POLPA); contains Interpro domain(s) IPR000195 RabGAP/TBC "	1
mir1067	Solyc01g112150.2.1	2.5	18.329	1	20	1473	1492	ACUACUCGAAGGAUUUGAUG	CAGCAAAUUCUGCGAGUAGG	Cleavage	genomic_reference:SL2.50ch01 gene_region:89990409-89993077 transcript_region:SL2.50ch01:89990409..89993077- go_terms:GO:0051535 functional_description:"Sec1-1 syntaxin binding protein (AHRD V1 *--* Q3SEL6_PARTE); contains Interpro domain(s) IPR001619 Sec1-like protein "	1
mir1067	Solyc09g091460.2.1	2.0	19.06	1	17	2378	2394	ACUACUCGAAGGAUUUG	GAAAUCCUUUGAGUGGU	Cleavage	genomic_reference:SL2.50ch09 gene_region:66083794-66089563 transcript_region:SL2.50ch09:66083794..66089563+ go_terms:GO:0006468 functional_description:"Kinase family protein (AHRD V1 *-*- D7KE69_ARALY); contains Interpro domain(s) IPR002290 Serine/threonine protein kinase "	1
mir1067	Solyc03g006970.1.1	3.0	15.32	1	20	869	888	ACUACUCGAAGGAUUUGAUG	UGUCAAUUUCUUUGGGUGGU	Cleavage	evidence_code:10F1H1E1IEG genomic_reference:SL2.50ch03 gene_region:1528393-1530720 transcript_region:SL2.50ch03:1528393..1530720- go_terms:GO:0004252 functional_description:"Subtilisin-like protease (AHRD V1 ***- B6UDX1_MAIZE); contains Interpro domain(s) IPR015500 Peptidase S8, subtilisin-related IPR000183 Orn/DAP/Arg decarboxylase 2 IPR000209 Peptidase S8 and S53, subtilisin, kexin, sedolisin "	1
mir1067	Solyc04g082530.2.1	3.0	21.762	1	24	2204	2226	ACUACUCGAAGGAUUUGAUGCGCA	UGUGU-UCAAAUUUUUAGAGUAGA	Cleavage	genomic_reference:SL2.50ch04 gene_region:63767730-63772749 transcript_region:SL2.50ch04:63767730..63772749- functional_description:"Bromodomain-containing protein (AHRD V1 ***- B9R8P3_RICCO); contains Interpro domain(s) IPR001487 Bromodomain "	1
mir1067	Solyc11g020750.1.1	2.5	16.179	1	19	615	633	ACUACUCGAAGGAUUUGAU	AACAAAUCCUUCGAGAAGA	Cleavage	evidence_code:10F0H1E0IEG genomic_reference:SL2.50ch11 gene_region:11957851-11964211 transcript_region:SL2.50ch11:11957851..11964211+ go_terms:GO:0008026 functional_description:"ATP-dependent DNA helicase MPH1 (AHRD V1 ***- C5JQI1_AJEDS); contains Interpro domain(s) IPR011545 DNA/RNA helicase, DEAD/DEAH box type, N-terminal "	1
mir1067	Solyc01g066770.2.1	3.0	22.509	1	21	1089	1109	ACUACUCGAAGGAUUUGAUGC	GCUUCAAAACUUUGGGGUAGU	Cleavage	genomic_reference:SL2.50ch01 gene_region:67340790-67344306 transcript_region:SL2.50ch01:67340790..67344306- go_terms:GO:0030544 functional_description:"Chaperone protein dnaJ 49 (AHRD V1 ***- B6TUY9_MAIZE); contains Interpro domain(s) IPR003095 Heat shock protein DnaJ "	1
mir1067	Solyc06g008190.1.1	3.0	11.232	1	18	361	378	ACUACUCGAAGGAUUUGA	UUAAAUCUUUUGUGUAGU	Cleavage	evidence_code:10F0H1E0IEG genomic_reference:SL2.50ch06 gene_region:2072457-2073992 transcript_region:SL2.50ch06:2072457..2073992+ functional_description:"Pentatricopeptide repeat-containing protein (AHRD V1 ***- D7KPF1_ARALY); contains Interpro domain(s) IPR002885 Pentatricopeptide repeat "	1
mir1074	Solyc10g008080.1.1	2.0	22.64	1	19	100	118	GAGGGUUGUUAGUGGUGUA	UACACUACUAAUAAUUCUC	Cleavage	evidence_code:10F0H0E0IEG genomic_reference:SL2.50ch10 gene_region:2226281-2226721 transcript_region:SL2.50ch10:2226281..2226721+ go_terms:GO:0008270 functional_description:"Ring H2 finger protein (AHRD V1 ***- D9ZHD8_HYPPE); contains Interpro domain(s) IPR018957 Zinc finger, C3HC4 RING-type "	1
mir1074	Solyc00g134620.1.1	2.5	9.007	1	20	368	387	GAGGGUUGUUAGUGGUGUAU	AUGUACCACUAUCAACCCUA	Cleavage	evidence_code:10F0H1E0IEG genomic_reference:SL2.50ch00 gene_region:16915002-16918898 transcript_region:SL2.50ch00:16915002..16918898- go_terms:GO:0016740 functional_description:"Transferase family protein (AHRD V1 **-* D7KID7_ARALY); contains Interpro domain(s) IPR003480 Transferase "	1
mir1074	Solyc07g014580.2.1	2.5	9.589	1	20	638	657	GAGGGUUGUUAGUGGUGUAU	AUGUACCACUAUCAACCCUA	Cleavage	genomic_reference:SL2.50ch07 gene_region:4893282-4896266 transcript_region:SL2.50ch07:4893282..4896266- go_terms:GO:0016740 functional_description:"Hydroxycinnamoyl-CoA shikimate/quinate hydroxycinnamoyl transferase (AHRD V1 **-* D1GJ94_COFAR); contains Interpro domain(s) IPR003480 Transferase "	1
mir1074	Solyc11g069600.1.1	3.0	17.625	1	20	1164	1183	GAGGGUUGUUAGUGGUGUAU	GUAUACCAUUAACAGUCCUA	Cleavage	evidence_code:10F0H1E0IEG genomic_reference:SL2.50ch11 gene_region:51315413-51320614 transcript_region:SL2.50ch11:51315413..51320614- go_terms:GO:0008270 functional_description:"Inter-alpha-trypsin inhibitor heavy chain H4 (AHRD V1 *--- ITIH4_HUMAN); contains Interpro domain(s) IPR002035 von Willebrand factor, type A "	1
mir1074	Solyc03g114300.2.1	3.0	22.755	1	20	620	639	GAGGGUUGUUAGUGGUGUAU	AUGUACCGUUAACGAUCUUC	Cleavage	genomic_reference:SL2.50ch03 gene_region:58362391-58366660 transcript_region:SL2.50ch03:58362391..58366660+ go_terms:GO:0008412 functional_description:"4-hydroxybenzoate octaprenyltransferase (AHRD V1 **** Q2RWW9_RHORT); contains Interpro domain(s) IPR006370 4-hydroxybenzoate polyprenyl transferase "	1
mir1074	Solyc03g117540.2.1	3.0	16.55	1	20	3081	3100	GAGGGUUGUUAGUGGUGUAU	GUACACUAUUGACGAUUCUC	Cleavage	genomic_reference:SL2.50ch03 gene_region:60717946-60738473 transcript_region:SL2.50ch03:60717946..60738473+ go_terms:GO:0008559 functional_description:"Multidrug resistance protein ABC transporter family (AHRD V1 **-- B9I191_POPTR); contains Interpro domain(s) IPR001140 ABC transporter, transmembrane region "	1
mir1074	Solyc04g007310.1.1	2.5	18.179	1	19	315	333	GAGGGUUGUUAGUGGUGUA	UACACCACCAGCAACCCUA	Translation	evidence_code:10F0H1E0IEG genomic_reference:SL2.50ch04 gene_region:1029917-1030951 transcript_region:SL2.50ch04:1029917..1030951+ go_terms:GO:0005515 functional_description:"Thaumatin-like protein (AHRD V1 ***- C1K3P2_PYRPY); contains Interpro domain(s) IPR001938 Thaumatin, pathogenesis-related "	1
mir1074	Solyc03g006880.2.1	2.0	12.446	1	18	833	850	GAGGGUUGUUAGUGGUGU	ACAUCAUUAACAAUUCUC	Cleavage	genomic_reference:SL2.50ch03 gene_region:1408533-1410323 transcript_region:SL2.50ch03:1408533..1410323+ go_terms:GO:0045544 functional_description:"Gibberellin 20-oxidase-1 (AHRD V1 **** Q9ZPP4_SOLLC); contains Interpro domain(s) IPR005123 Oxoglutarate and iron-dependent oxygenase "	1
mir1074	Solyc05g009000.2.1	2.0	11.563	1	18	934	951	GAGGGUUGUUAGUGGUGU	ACACUACUAACAACUUUU	Cleavage	genomic_reference:SL2.50ch05 gene_region:3182173-3184337 transcript_region:SL2.50ch05:3182173..3184337+ functional_description:"Kinase family protein (AHRD V1 ***- D7KAJ2_ARALY); contains Interpro domain(s) IPR011009 Protein kinase-like "	1
mir1074	Solyc01g098220.1.1	2.5	11.214	1	19	601	619	GAGGGUUGUUAGUGGUGUA	UGUACUGCUAAUAACUCUC	Cleavage	evidence_code:10F0H1E0IEG genomic_reference:SL2.50ch01 gene_region:80564577-80565953 transcript_region:SL2.50ch01:80564577..80565953- functional_description:"LOB domain protein 20 (AHRD V1 *-*- D7L194_ARALY); contains Interpro domain(s) IPR004883 Lateral organ boundaries, LOB "	1
mir1074	Solyc10g047240.1.1	3.0	18.464	1	20	720	739	GAGGGUUGUUAGUGGUGUAU	AUGCAUUACUUAUGACCCUC	Translation	evidence_code:10F0H1E1IEG genomic_reference:SL2.50ch10 gene_region:35695887-35697453 transcript_region:SL2.50ch10:35695887..35697453- go_terms:GO:0019834 functional_description:"Annexin (AHRD V1 ***- D2D2Z9_GOSHI); contains Interpro domain(s) IPR009118 Annexin, type plant "	1
mir1074	Solyc05g013880.1.1	3.0	15.444	1	20	515	534	GAGGGUUGUUAGUGGUGUAU	AUAAACUAAUAGCAACCCUC	Cleavage	evidence_code:10F0H1E1IEG genomic_reference:SL2.50ch05 gene_region:7319451-7320728 transcript_region:SL2.50ch05:7319451..7320728- go_terms:GO:0005112 functional_description:"WD-40 repeat family protein (AHRD V1 **-- Q1EPE0_MUSAC); contains Interpro domain(s) IPR020472 G-protein beta WD-40 repeat, region "	1
mir1074	Solyc12g099870.1.1	2.5	14.297	1	18	784	801	GAGGGUUGUUAGUGGUGU	ACAUCACUGACAAUCCUG	Cleavage	evidence_code:10F0H1E0IEG genomic_reference:SL2.50ch12 gene_region:65174259-65176361 transcript_region:SL2.50ch12:65174259..65176361- go_terms:GO:0004675 functional_description:"LRR receptor-like serine/threonine-protein kinase, RLP"	1
mir1074	Solyc09g007310.2.1	3.0	17.157	1	20	4362	4381	GAGGGUUGUUAGUGGUGUAU	GUACACUGCCAACAGUCCUC	Translation	genomic_reference:SL2.50ch09 gene_region:907686-916971 transcript_region:SL2.50ch09:907686..916971+ go_terms:GO:0004842 functional_description:"Ubiquitin-protein ligase 4 (AHRD V1 **** D7M7X1_ARALY); contains Interpro domain(s) IPR000569 HECT "	1
mir1074	Solyc01g065600.1.1	2.5	11.797	1	18	568	585	GAGGGUUGUUAGUGGUGU	ACACUACUAAUAACUUUU	Cleavage	evidence_code:10F0H1E0IEG genomic_reference:SL2.50ch01 gene_region:64355157-64358017 transcript_region:SL2.50ch01:64355157..64358017+ go_terms:GO:0055114 functional_description:"NAD(P)H-quinone oxidoreductase chain 4, chloroplastic (AHRD V1 ***- NU4C_SOLLC); contains Interpro domain(s) IPR001750 NADH:ubiquinone/plastoquinone oxidoreductase "	1
mir1074	Solyc02g077890.2.1	2.0	10.622	1	18	1143	1160	GAGGGUUGUUAGUGGUGU	ACCCCACUGACAACCCUU	Cleavage	genomic_reference:SL2.50ch02 gene_region:37294135-37303313 transcript_region:SL2.50ch02:37294135..37303313- go_terms:GO:0008270 functional_description:"E3 ubiquitin-protein ligase RING1 (AHRD V1 *-*- B0WQV3_CULQU); contains Interpro domain(s) IPR001841 Zinc finger, RING-type IPR017907 Zinc finger, RING-type, conserved site "	1
mir1074	Solyc04g074480.2.1	2.0	3.339	1	18	123	140	GAGGGUUGUUAGUGGUGU	AUACCACUACCAACUCUC	Cleavage	genomic_reference:SL2.50ch04 gene_region:58061772-58065403 transcript_region:SL2.50ch04:58061772..58065403+ go_terms:GO:0005515,GO:0003849 functional_description:"3-deoxy-7-phosphoheptulonate synthase (Phospho-2-dehydro-3-deoxyheptonate aldolase) (DAHP synthetase class II) (AHRD V1 **** A4YX08_BRASO); contains Interpro domain(s) IPR002480 DAHP synthetase, class II "	1
mir1074	Solyc09g082310.1.1	3.0	17.849	1	19	253	271	GAGGGUUGUUAGUGGUGUA	UACCUCGUUAGCAACCCUC	Cleavage	evidence_code:10F0H0E1IEG genomic_reference:SL2.50ch09 gene_region:63470351-63472793 transcript_region:SL2.50ch09:63470351..63472793+ go_terms:GO:0006364 functional_description:"Unknown Protein (AHRD V1); contains Interpro domain(s) IPR016140 Bifunctional inhibitor/plant lipid transfer protein/seed storage "	1
mir1074	Solyc03g119910.2.1	3.0	11.29	1	19	721	739	GAGGGUUGUUAGUGGUGUA	UACCCUAUUAACAAUCCUU	Cleavage	genomic_reference:SL2.50ch03 gene_region:62510868-62512249 transcript_region:SL2.50ch03:62510868..62512249+ go_terms:GO:0016707 functional_description:"Gibberellin 3-beta-hydroxylase (Fragment) (AHRD V1 **** D9ZZW4_9FABA); contains Interpro domain(s) IPR005123 Oxoglutarate and iron-dependent oxygenase "	1
mir1074	Solyc07g053030.2.1	3.0	16.204	1	20	72	91	GAGGGUUGUUAGUGGUGUAU	AGACAUCACUAGUAAUCCUA	Cleavage	genomic_reference:SL2.50ch07 gene_region:58796583-58799106 transcript_region:SL2.50ch07:58796583..58799106+ go_terms:GO:0010279 functional_description:"Indole-3-acetic acid-amido synthetase GH3.8 (AHRD V1 **-* B6U4E2_MAIZE); contains Interpro domain(s) IPR004993 GH3 auxin-responsive promoter "	1
mir1074	Solyc01g102850.1.1	3.0	18.326	1	19	2007	2025	GAGGGUUGUUAGUGGUGUA	UACAUCAUUAAAGAUCCUC	Cleavage	evidence_code:10F0H1E0IEG genomic_reference:SL2.50ch01 gene_region:83299072-83303254 transcript_region:SL2.50ch01:83299072..83303254+ go_terms:GO:0006952,GO:0005515,GO:0031224,GO:0006915 functional_description:"Tir-nbs-lrr, resistance protein"	1
mir1074	Solyc03g123440.2.1	3.0	13.967	1	19	168	186	GAGGGUUGUUAGUGGUGUA	UACACCAAUAACACCCUUC	Cleavage	genomic_reference:SL2.50ch03 gene_region:64341847-64352070 transcript_region:SL2.50ch03:64341847..64352070- go_terms:GO:0006284,GO:0051539,GO:0006281 functional_description:"HhH-GPD family protein (AHRD V1 *--- D1CFH3_THET1); contains Interpro domain(s) IPR003265 HhH-GPD domain "	1
mir1074	Solyc04g051290.1.1	1.5	7.296	1	17	135	151	GAGGGUUGUUAGUGGUG	CACCACUCACAGCCCUC	Translation	evidence_code:10F0H0E0IEG genomic_reference:SL2.50ch04 gene_region:49437788-49438000 transcript_region:SL2.50ch04:49437788..49438000+ functional_description:"Unknown Protein (AHRD V1)"	1
mir1074	Solyc11g071780.1.1	2.5	11.846	1	20	303	322	GAGGGUUGUUAGUGGUGUAU	AAACAGCACUAAUAAUUCUC	Cleavage	evidence_code:10F0H0E0IEG genomic_reference:SL2.50ch11 gene_region:52235043-52235549 transcript_region:SL2.50ch11:52235043..52235549- functional_description:"Unknown Protein (AHRD V1)"	1
mir1074	Solyc12g014500.1.1	2.5	20.519	1	20	975	994	GAGGGUUGUUAGUGGUGUAU	AUUCACUAUCAACAACCUUC	Translation	evidence_code:10F0H1E0IEG genomic_reference:SL2.50ch12 gene_region:5468306-5475778 transcript_region:SL2.50ch12:5468306..5475778- go_terms:GO:0051749,GO:0008757 functional_description:"S-adenosyl-L-methionine salicylic acid carboxyl methyltransferase-like protein (AHRD V1 **** Q9FLN8_ARATH); contains Interpro domain(s) IPR005299 SAM dependent carboxyl methyltransferase "	1
mir1074	Solyc05g012700.2.1	2.5	18.236	1	20	66	85	GAGGGUUGUUAGUGGUGUAU	AUCCACCACUACCAGCCUUU	Cleavage	genomic_reference:SL2.50ch05 gene_region:5890494-5893749 transcript_region:SL2.50ch05:5890494..5893749- functional_description:"Conserved hypothetical membrane protein (AHRD V1 ***- B1XKY4_SYNP2); contains Interpro domain(s) IPR019275 Protein of unknown function DUF2301, transmembrane "	1
mir1074	Solyc02g022850.1.1	3.0	6.031	1	20	141	160	GAGGGUUGUUAGUGGUGUAU	GUACACCCCAAACAACCUUU	Translation	evidence_code:10F0H1E1IEG genomic_reference:SL2.50ch02 gene_region:14916195-14917820 transcript_region:SL2.50ch02:14916195..14917820- go_terms:GO:0009055 functional_description:"FAD-binding domain-containing protein (AHRD V1 **-- D7MFH8_ARALY); contains Interpro domain(s) IPR006094 FAD linked oxidase, N-terminal "	1
mir1074	Solyc11g013270.1.1	3.0	22.951	1	19	28	47	GAGG-GUUGUUAGUGGUGUA	UGCACCAUUAACAACACCUC	Cleavage	evidence_code:10F0H1E1IEG genomic_reference:SL2.50ch11 gene_region:6174328-6179893 transcript_region:SL2.50ch11:6174328..6179893- functional_description:"Os01g0841200 protein (Fragment) (AHRD V1 **-- Q0JHU9_ORYSJ); contains Interpro domain(s) IPR004348 Protein of unknown function DUF246, plant "	1
mir1074	Solyc01g060250.2.1	3.0	8.459	1	17	123	139	GAGGGUUGUUAGUGGUG	CACCACUAGCAACCCCA	Cleavage	genomic_reference:SL2.50ch01 gene_region:62785077-62787295 transcript_region:SL2.50ch01:62785077..62787295+ functional_description:"Unknown Protein (AHRD V1)"	1
mir1074	Solyc09g005470.2.1	3.0	15.863	1	18	68	85	GAGGGUUGUUAGUGGUGU	ACACUGCUGAUGAUCCUC	Cleavage	genomic_reference:SL2.50ch09 gene_region:331470-332120 transcript_region:SL2.50ch09:331470..332120+ go_terms:GO:0008152 functional_description:"NAD-dependent epimerase/dehydratase (AHRD V1 **-- B2J2A7_NOSP7); contains Interpro domain(s) IPR016040 NAD(P)-binding domain "	1
mir1074	Solyc11g068590.1.1	3.0	18.675	1	18	353	370	GAGGGUUGUUAGUGGUGU	ACACCGCUAACAAGCUUU	Cleavage	evidence_code:10F0H1E0IEG genomic_reference:SL2.50ch11 gene_region:50336707-50337318 transcript_region:SL2.50ch11:50336707..50337318- go_terms:GO:0045735,GO:0048046 functional_description:"Germin-like protein 1 (AHRD V1 ***- Q84XR7_MEDTR); contains Interpro domain(s) IPR014710 RmlC-like jelly roll fold "	1
mir1074	Solyc02g063230.1.1	2.5	12.408	1	18	329	346	GAGGGUUGUUAGUGGUGU	ACACCACUACCAGUCUUC	Cleavage	evidence_code:10F0H0E0IEG genomic_reference:SL2.50ch02 gene_region:29870430-29871206 transcript_region:SL2.50ch02:29870430..29871206+ functional_description:"At1g67050 (Fragment) (AHRD V1 ***- B0FU30_ARATH)"	1
mir1074	Solyc03g097750.2.1	2.5	10.962	1	18	68	85	GAGGGUUGUUAGUGGUGU	GCACCAUUGAUAAUCUUC	Cleavage	genomic_reference:SL2.50ch03 gene_region:53549599-53552392 transcript_region:SL2.50ch03:53549599..53552392+ go_terms:GO:0005515,GO:0005048 functional_description:"Translocon-associated protein subunit beta (AHRD V1 *-*- D3BIF7_POLPA); contains Interpro domain(s) IPR008856 Translocon-associated beta "	1
mir1074	Solyc01g007740.2.1	2.5	14.346	1	19	684	702	GAGGGUUGUUAGUGGUGUA	UCCACCAUUAAUAACCUUG	Cleavage	genomic_reference:SL2.50ch01 gene_region:1903993-1908309 transcript_region:SL2.50ch01:1903993..1908309- go_terms:GO:0016491,GO:0045454,GO:0051920 functional_description:"Peroxiredoxin (AHRD V1 **-- Q9FE12_PHAVU); contains Interpro domain(s) IPR000866 Alkyl hydroperoxide reductase/ Thiol specific antioxidant/ Mal allergen "	1
mir1074	Solyc06g035530.2.1	3.0	11.699	1	18	787	804	GAGGGUUGUUAGUGGUGU	ACAUCAUUAACCAUCCUC	Cleavage	genomic_reference:SL2.50ch06 gene_region:21172018-21174216 transcript_region:SL2.50ch06:21172018..21174216- go_terms:GO:0045544 functional_description:"Gibberellin 20-oxidase-2 (AHRD V1 **** Q9ZPP3_SOLLC); contains Interpro domain(s) IPR005123 Oxoglutarate and iron-dependent oxygenase "	1
mir1074	Solyc01g098840.2.1	2.5	19.795	1	18	1248	1265	GAGGGUUGUUAGUGGUGU	ACAUUACUACCAACCCUU	Cleavage	genomic_reference:SL2.50ch01 gene_region:80999140-81004317 transcript_region:SL2.50ch01:80999140..81004317+ go_terms:GO:0004496 functional_description:"Mevalonate kinase (AHRD V1 **** Q944G2_HEVBR); contains Interpro domain(s) IPR006205 Mevalonate kinase "	1
mir1074	Solyc02g069430.2.1	3.0	11.371	1	18	916	933	GAGGGUUGUUAGUGGUGU	ACAUCACUAGUAAUCUUU	Cleavage	genomic_reference:SL2.50ch02 gene_region:33901124-33903618 transcript_region:SL2.50ch02:33901124..33903618+ go_terms:GO:0005516,GO:0004012 functional_description:"Phospholipid-transporting ATPase (AHRD V1 **** C1HB29_PARBA); contains Interpro domain(s) IPR001757 ATPase, P-type, K/Mg/Cd/Cu/Zn/Na/Ca/Na/H-transporter "	1
mir1074	Solyc12g094590.1.1	2.0	15.466	1	18	1099	1116	GAGGGUUGUUAGUGGUGU	GCACCACUAAAGGCCCUC	Cleavage	evidence_code:10F0H1E1IEG genomic_reference:SL2.50ch12 gene_region:63107924-63112866 transcript_region:SL2.50ch12:63107924..63112866- functional_description:"Os03g0169000 protein (Fragment) (AHRD V1 ***- Q0DUS7_ORYSJ); contains Interpro domain(s) IPR004348 Protein of unknown function DUF246, plant "	1
mir1074	Solyc03g120560.2.1	3.0	12.364	1	19	892	910	GAGGGUUGUUAGUGGUGUA	UGCAUCAUUAAAAACCCUG	Cleavage	genomic_reference:SL2.50ch03 gene_region:62982413-62984999 transcript_region:SL2.50ch03:62982413..62984999+ go_terms:GO:0016020 functional_description:"Proton-dependent oligopeptide transport family protein (AHRD V1 **-- D7KIP6_ARALY); contains Interpro domain(s) IPR000109 TGF-beta receptor, type I/II extracellular region "	1
mir1074	Solyc02g061980.2.1	3.0	7.355	1	18	2333	2350	GAGGGUUGUUAGUGGUGU	ACGCCAUUGAUGACUCUC	Cleavage	genomic_reference:SL2.50ch02 gene_region:28099551-28107207 transcript_region:SL2.50ch02:28099551..28107207+ functional_description:"La related protein-like (AHRD V1 *--- Q5NBG8_ORYSJ); contains Interpro domain(s) IPR006630 RNA-binding protein Lupus La "	1
mir1074	Solyc06g068240.2.1	3.0	23.826	1	18	2171	2188	GAGGGUUGUUAGUGGUGU	ACACCAUUGGUGAUCCUC	Cleavage	genomic_reference:SL2.50ch06 gene_region:38687848-38692383 transcript_region:SL2.50ch06:38687848..38692383+ go_terms:GO:0009678 functional_description:"Pyrophosphate-energized proton pump (AHRD V1 ***- B0SRX3_LEPBP); contains Interpro domain(s) IPR004131 Inorganic H+ pyrophosphatase "	1
mir1074	Solyc07g041970.2.1	3.0	11.861	1	18	1822	1839	GAGGGUUGUUAGUGGUGU	ACACCACUAACUCCCCUC	Cleavage	genomic_reference:SL2.50ch07 gene_region:52037727-52040636 transcript_region:SL2.50ch07:52037727..52040636+ go_terms:GO:0004252 functional_description:"Subtilisin-like protease (AHRD V1 **-- B6SZ82_MAIZE); contains Interpro domain(s) IPR015500 Peptidase S8, subtilisin-related "	1
mir1074	Solyc11g005430.1.1	2.5	15.291	1	17	306	322	GAGGGUUGUUAGUGGUG	AACUACUAACAGCCUUC	Cleavage	evidence_code:10F0H0E0IEG genomic_reference:SL2.50ch11 gene_region:335125-336469 transcript_region:SL2.50ch11:335125..336469- go_terms:GO:0016020 functional_description:"Nodulin-like protein (AHRD V1 ***- B6TIX8_MAIZE); contains Interpro domain(s) IPR000620 Protein of unknown function DUF6, transmembrane "	1
mir1074	Solyc05g008100.1.1	2.5	5.197	1	19	33	51	GAGGGUUGUUAGUGGUGUA	UCCACUACUAACACUCCUC	Cleavage	evidence_code:10F1H0E1IEG genomic_reference:SL2.50ch05 gene_region:2521460-2521858 transcript_region:SL2.50ch05:2521460..2521858- functional_description:"Unknown Protein (AHRD V1)"	1
mir1074	Solyc09g042340.1.1	2.5	10.224	1	17	50	66	GAGGGUUGUUAGUGGUG	CAUCACUAAUAACUCUA	Cleavage	evidence_code:10F0H0E0IEG genomic_reference:SL2.50ch09 gene_region:27665533-27667088 transcript_region:SL2.50ch09:27665533..27667088+ functional_description:"Unknown Protein (AHRD V1)"	1
mir1074	Solyc12g009580.1.1	3.0	17.147	1	20	267	286	GAGGGUUGUUAGUGGUGUAU	AUCCAUCACAAACAACUCUA	Translation	evidence_code:10F0H1E0IEG genomic_reference:SL2.50ch12 gene_region:2837633-2843798 transcript_region:SL2.50ch12:2837633..2843798- go_terms:GO:0005515,GO:0003700 functional_description:"CRABS CLAW (Fragment) (AHRD V1 **-- Q5EMM7_GOSHI); contains Interpro domain(s) IPR006780 YABBY protein "	1
mir1074	Solyc04g079760.2.1	3.0	12.937	1	19	389	407	GAGGGUUGUUAGUGGUGUA	UGCAUCAUUUACAGUCCUC	Translation	genomic_reference:SL2.50ch04 gene_region:61699526-61701530 transcript_region:SL2.50ch04:61699526..61701530+ functional_description:"Os07g0656700 protein (Fragment) (AHRD V1 *--- Q0D403_ORYSJ); contains Interpro domain(s) IPR005134 Uncharacterised protein family UPF0114 "	1
mir1074	Solyc03g093430.2.1	3.0	17.307	1	19	663	681	GAGGGUUGUUAGUGGUGUA	UGAGCCAUUGACAACCUUC	Cleavage	genomic_reference:SL2.50ch03 gene_region:48160685-48165589 transcript_region:SL2.50ch03:48160685..48165589+ go_terms:GO:0005100 functional_description:"Rho GTPase activating protein 1 (AHRD V1 *-** Q568D8_DANRE); contains Interpro domain(s) IPR000198 RhoGAP "	1
mir1074	Solyc01g109150.2.1	3.0	19.972	1	19	1579	1597	GAGGGUUGUUAGUGGUGUA	UGGACCAUUAAUAACUUUC	Cleavage	genomic_reference:SL2.50ch01 gene_region:87965068-87967143 transcript_region:SL2.50ch01:87965068..87967143+ go_terms:GO:0019825,GO:0009978 functional_description:"cytochrome P450"	1
mir1074	Solyc08g075430.2.1	3.0	14.218	1	20	1027	1046	GAGGGUUGUUAGUGGUGUAU	AUCCAUCACUAUCAAUCCUG	Cleavage	genomic_reference:SL2.50ch08 gene_region:56730208-56733305 transcript_region:SL2.50ch08:56730208..56733305- go_terms:GO:0008559 functional_description:"ABC transporter G family member 14 (AHRD V1 ***- AB14G_ARATH); contains Interpro domain(s) IPR013525 ABC-2 type transporter "	1
mir1074	Solyc03g124050.2.1	2.5	14.631	1	19	1131	1149	GAGGGUUGUUAGUGGUGUA	UUCAUCAUUAGCAGCCCUU	Cleavage	genomic_reference:SL2.50ch03 gene_region:64817768-64820373 transcript_region:SL2.50ch03:64817768..64820373- go_terms:GO:0004674 functional_description:"Receptor like kinase, RLK"	1
mir1074	Solyc07g042450.2.1	3.0	8.125	1	20	545	564	GAGGGUUGUUAGUGGUGUAU	AUUCUUUAUUAACAGCCCUC	Cleavage	genomic_reference:SL2.50ch07 gene_region:52917306-52918672 transcript_region:SL2.50ch07:52917306..52918672+ functional_description:"Unknown Protein (AHRD V1)"	1
mir1074	Solyc10g006960.1.1	3.0	4.218	1	20	394	413	GAGGGUUGUUAGUGGUGUAU	AUUCAUCACCAACAAUUCUU	Translation	evidence_code:10F0H1E0IEG genomic_reference:SL2.50ch10 gene_region:1383858-1384559 transcript_region:SL2.50ch10:1383858..1384559- go_terms:GO:0004842 functional_description:"RING finger protein 5 (AHRD V1 *--- B6UBI0_MAIZE); contains Interpro domain(s) IPR018957 Zinc finger, C3HC4 RING-type "	1
mir1074	Solyc06g036270.1.1	3.0	12.348	1	18	809	826	GAGGGUUGUUAGUGGUGU	ACACCACCAAUAAUCCUA	Translation	evidence_code:10F0H0E0IEG genomic_reference:SL2.50ch06 gene_region:22451884-22454661 transcript_region:SL2.50ch06:22451884..22454661+ functional_description:"Ulp1 protease family C-terminal catalytic domain containing protein (AHRD V1 ***- Q60D46_SOLDE)"	1
mir1074	Solyc06g009000.1.1	2.0	5.432	1	17	261	277	GAGGGUUGUUAGUGGUG	CAUCACUAAAAAUCCUC	Cleavage	evidence_code:10F0H0E0IEG genomic_reference:SL2.50ch06 gene_region:2946906-2947772 transcript_region:SL2.50ch06:2946906..2947772- functional_description:"Mediator of aba-regulated dormancy 1 (AHRD V1 *-*- D7LTE7_ARALY)"	1
mir1074	Solyc09g064910.1.1	2.5	14.345	1	20	264	283	GAGGGUUGUUAGUGGUGUAU	GUUCACCACUAAAAACUUUU	Cleavage	evidence_code:10F0H1E1IEG genomic_reference:SL2.50ch09 gene_region:57998513-57999457 transcript_region:SL2.50ch09:57998513..57999457- go_terms:GO:0016765 functional_description:"tRNA dimethylallyltransferase (AHRD V1 *-*- D7WPA4_9BACI); contains Interpro domain(s) IPR002627 tRNA isopentenyltransferase "	1
mir1074	Solyc02g083160.1.1	2.5	16.355	1	17	180	196	GAGGGUUGUUAGUGGUG	UACUGCUAACAAUCCUU	Cleavage	evidence_code:10F0H1E0IEG genomic_reference:SL2.50ch02 gene_region:41240608-41242196 transcript_region:SL2.50ch02:41240608..41242196+ go_terms:GO:0004091 functional_description:"GDSL esterase/lipase At5g33370 (AHRD V1 ***- GDL79_ARATH); contains Interpro domain(s) IPR001087 Lipase, GDSL "	1
mir1074	Solyc02g069350.2.1	2.5	15.095	1	20	359	378	GAGGGUUGUUAGUGGUGUAU	GUUCACCACUAUCAACUUUU	Cleavage	genomic_reference:SL2.50ch02 gene_region:33842725-33851382 transcript_region:SL2.50ch02:33842725..33851382+ go_terms:GO:0016021 functional_description:"Transmembrane protein 56 (AHRD V1 ***- B6TI82_MAIZE); contains Interpro domain(s) IPR006634 TRAM, LAG1 and CLN8 homology "	1
mir1074	Solyc08g014290.1.1	3.0	0.885	1	20	131	150	GAGGGUUGUUAGUGGUGUAU	AUCCAUUACAAACAAUCUUC	Translation	evidence_code:10F1H1E1IEG genomic_reference:SL2.50ch08 gene_region:3977144-3978331 transcript_region:SL2.50ch08:3977144..3978331- go_terms:GO:0004722 functional_description:"Serine-threonine protein phosphatase (AHRD V1 **-* Q5CPY7_CRYPV); contains Interpro domain(s) IPR004843 Metallophosphoesterase "	1
mir1074	Solyc05g052530.1.1	3.0	16.347	1	20	1062	1081	GAGGGUUGUUAGUGGUGUAU	AUCUGCCACUAAAAAUUCUC	Cleavage	evidence_code:10F0H1E0IEG genomic_reference:SL2.50ch05 gene_region:61903316-61907825 transcript_region:SL2.50ch05:61903316..61907825- go_terms:GO:0005975,GO:0003824 functional_description:"Endoglucanase 1 (AHRD V1 ***- B6U0J0_MAIZE); contains Interpro domain(s) IPR001701 Glycoside hydrolase, family 9 "	1
mir1074	Solyc08g065610.2.1	2.5	18.511	1	17	563	579	GAGGGUUGUUAGUGGUG	UAUCAUUAAUAGCCCUC	Cleavage	genomic_reference:SL2.50ch08 gene_region:50956613-50962513 transcript_region:SL2.50ch08:50956613..50962513- go_terms:GO:0004197 functional_description:"Vacuolar processing enzyme-1b (AHRD V1 **-- Q852T2_TOBAC); contains Interpro domain(s) IPR001096 Peptidase C13, legumain "	1
mir1074	Solyc09g015830.1.1	3.0	11.338	1	18	506	523	GAGGGUUGUUAGUGGUGU	ACACCAAUAAUAACCUUG	Cleavage	evidence_code:10F0H1E1IEG genomic_reference:SL2.50ch09 gene_region:11274733-11276682 transcript_region:SL2.50ch09:11274733..11276682- go_terms:GO:0004672 functional_description:"Pto-like, Serine/threonine kinase protein, resistance protein"	1
mir1074	Solyc10g079660.1.1	2.0	13.403	1	17	1550	1566	GAGGGUUGUUAGUGGUG	CAUCACUACCAAUCCUC	Cleavage	evidence_code:10F0H1E1IEG genomic_reference:SL2.50ch10 gene_region:60481354-60486796 transcript_region:SL2.50ch10:60481354..60486796+ go_terms:GO:0005634,GO:0005488,GO:0045449 functional_description:"Importin alpha-1b subunit (AHRD V1 *-*- B6T451_MAIZE); contains Interpro domain(s) IPR011989 Armadillo-like helical "	1
mir1074	Solyc04g010210.1.1	2.5	13.884	1	17	1535	1551	GAGGGUUGUUAGUGGUG	CAUCAUUGAUAAUCCUC	Cleavage	evidence_code:10F0H1E1IEG genomic_reference:SL2.50ch04 gene_region:3525914-3528058 transcript_region:SL2.50ch04:3525914..3528058- go_terms:GO:0008559 functional_description:"ABC transporter G family member 1 (AHRD V1 ***- AB1G_ARATH); contains Interpro domain(s) IPR013525 ABC-2 type transporter "	1
mir1074	Solyc03g006970.1.1	3.0	16.288	1	20	348	367	GAGGGUUGUUAGUGGUGUAU	ACAUACCACUAGAAGUCCUC	Cleavage	evidence_code:10F1H1E1IEG genomic_reference:SL2.50ch03 gene_region:1528393-1530720 transcript_region:SL2.50ch03:1528393..1530720- go_terms:GO:0004252 functional_description:"Subtilisin-like protease (AHRD V1 ***- B6UDX1_MAIZE); contains Interpro domain(s) IPR015500 Peptidase S8, subtilisin-related IPR000183 Orn/DAP/Arg decarboxylase 2 IPR000209 Peptidase S8 and S53, subtilisin, kexin, sedolisin "	1
mir1074	Solyc01g079570.2.1	3.0	16.156	1	20	1661	1680	GAGGGUUGUUAGUGGUGUAU	AUUUGCCAAUAACGAUCCUC	Cleavage	genomic_reference:SL2.50ch01 gene_region:71151785-71157448 transcript_region:SL2.50ch01:71151785..71157448+ go_terms:GO:0005975 functional_description:"Beta xylosidase (AHRD V1 ***- Q6RXY3_FRAAN); contains Interpro domain(s) IPR001764 Glycoside hydrolase, family 3, N-terminal "	1
mir1074	Solyc02g069670.2.1	3.0	7.913	1	20	1472	1491	GAGGGUUGUUAGUGGUGUAU	AUCCACCUUUGAUGACCCUC	Cleavage	genomic_reference:SL2.50ch02 gene_region:34090361-34095126 transcript_region:SL2.50ch02:34090361..34095126- go_terms:GO:0004558 functional_description:"Alpha-glucosidase 1 (AHRD V1 **** O22444_ARATH); contains Interpro domain(s) IPR000322 Glycoside hydrolase, family 31 "	1
mir1074	Solyc01g111080.2.1	2.5	11.655	1	17	18361	18377	GAGGGUUGUUAGUGGUG	CACCACUGACAACACUU	Cleavage	genomic_reference:SL2.50ch01 gene_region:89203284-89226964 transcript_region:SL2.50ch01:89203284..89226964- go_terms:GO:0005515 functional_description:"Gibberellin-regulated protein 2 (AHRD V1 *--- B6UGG6_MAIZE); contains Interpro domain(s) IPR003854 Gibberellin regulated protein "	1
mir1074	Solyc01g111870.1.1	3.0	15.795	1	20	198	217	GAGGGUUGUUAGUGGUGUAU	ACAUACCGCUAAGAACUUUC	Cleavage	evidence_code:10F0H1E0IEG genomic_reference:SL2.50ch01 gene_region:89784561-89800491 transcript_region:SL2.50ch01:89784561..89800491- go_terms:GO:0004672 functional_description:"Serine/threonine-protein kinase (AHRD V1 *-** D2V0W7_NAEGR); contains Interpro domain(s) IPR000403 Phosphatidylinositol 3- and 4-kinase, catalytic "	1
mir1074	Solyc08g014320.1.1	3.0	13.601	1	18	388	405	GAGGGUUGUUAGUGGUGU	ACACAACUAGCAAACCUC	Cleavage	evidence_code:10F0H1E0IEG genomic_reference:SL2.50ch08 gene_region:4044204-4044947 transcript_region:SL2.50ch08:4044204..4044947- functional_description:"Gag-Pol polyprotein (AHRD V1 ***- B8YLY4_MEDTR)"	1
mir1074	Solyc07g007320.1.1	3.0	13.557	1	18	608	625	GAGGGUUGUUAGUGGUGU	GUACUACUAAUAAUUUUC	Cleavage	evidence_code:10F0H1E0IEG genomic_reference:SL2.50ch07 gene_region:2042522-2043986 transcript_region:SL2.50ch07:2042522..2043986+ functional_description:"Zinc-binding protein (AHRD V1 *--- B6TVG2_MAIZE); contains Interpro domain(s) IPR006734 Protein of unknown function DUF597 "	1
mir1074	Solyc12g008830.1.1	3.0	17.76	1	18	368	385	GAGGGUUGUUAGUGGUGU	ACACUACUAAAACCCCUC	Cleavage	evidence_code:10F0H0E1IEG genomic_reference:SL2.50ch12 gene_region:2159138-2161186 transcript_region:SL2.50ch12:2159138..2161186- go_terms:GO:0006355 functional_description:"GATA transcription factor 20 (AHRD V1 *-*- B6SS40_MAIZE); contains Interpro domain(s) IPR000679 Zinc finger, GATA-type "	1
mir1074	Solyc08g062950.2.1	2.5	14.816	1	21	1579	1599	AAGGUUUUAGUUGUGCUUGAU	AUCAAGCGCAAAUGAAACUUU	Translation	genomic_reference:SL2.50ch08 gene_region:49585014-49587278 transcript_region:SL2.50ch08:49585014..49587278- go_terms:GO:0009055 functional_description:"Cytochrome P450"	1
mir1074	Solyc04g079690.2.1	3.0	13.497	1	21	982	1002	AAGGUUUUAGUUGUGCUUGAU	AUCGGGUACAACAAAAACCUG	Cleavage	genomic_reference:SL2.50ch04 gene_region:61649472-61653656 transcript_region:SL2.50ch04:61649472..61653656+ go_terms:GO:0006468 functional_description:"Receptor-like protein kinase 2 (AHRD V1 *-*- RCH2_ARATH); contains Interpro domain(s) IPR002290 Serine/threonine protein kinase "	1
mir1074	Solyc08g078530.2.1	2.5	19.652	1	20	6037	6056	AAGGUUUUAGUUGUGCUUGA	UCAAGCUCAGCUAGAACUUU	Cleavage	genomic_reference:SL2.50ch08 gene_region:59475846-59489783 transcript_region:SL2.50ch08:59475846..59489783+ go_terms:GO:0003723 functional_description:"Agenet domain containing protein expressed (AHRD V1 *-*- Q108Y7_ORYSJ); contains Interpro domain(s) IPR008395 Agenet "	1
mir1074	Solyc04g007660.1.1	2.5	14.55	1	21	183	203	AAGGUUUUAGUUGUGCUUGAU	AUCCGGCGUAGCUGAAACCUU	Cleavage	evidence_code:10F0H1E1IEG genomic_reference:SL2.50ch04 gene_region:1354361-1355470 transcript_region:SL2.50ch04:1354361..1355470- functional_description:"SMP-30/Gluconolaconase/LRE domain protein (AHRD V1 ***- A5FD91_FLAJ1); contains Interpro domain(s) IPR013658 SMP-30/Gluconolaconase/LRE-like region "	1
mir1074	Solyc02g093040.2.1	3.0	12.067	1	21	73	93	AAGGUUUUAGUUGUGCUUGAU	GUCAGCCAUGGCUAAAACCUU	Cleavage	genomic_reference:SL2.50ch02 gene_region:48560840-48562364 transcript_region:SL2.50ch02:48560840..48562364- go_terms:GO:0004197 functional_description:"Cathepsin B-like cysteine proteinase (AHRD V1 **-* CYSP_SCHMA); contains Interpro domain(s) IPR013128 Peptidase C1A, papain "	1
mir1074	Solyc01g104170.2.1	3.0	24.094	1	21	1204	1224	AAGGUUUUAGUUGUGCUUGAU	GUCAUGUACAAUUGAAACUUU	Cleavage	genomic_reference:SL2.50ch01 gene_region:84393496-84398307 transcript_region:SL2.50ch01:84393496..84398307- go_terms:GO:0008381 functional_description:"Ankyrin repeat domain-containing protein 2 (AHRD V1 ***- B6TNC0_MAIZE); contains Interpro domain(s) IPR002110 Ankyrin "	1
mir1074	Solyc10g080740.1.1	2.5	16.406	1	21	957	977	AAGGUUUUAGUUGUGCUUGAU	AUUGAGUACAUCUGAAAUCUU	Translation	evidence_code:10F0H1E1IEG genomic_reference:SL2.50ch10 gene_region:61271723-61276562 transcript_region:SL2.50ch10:61271723..61276562+ functional_description:"Smg-7 homolog nonsense mediated mRNA decay factor (C. elegans) (Fragment) (AHRD V1 *--- B1ALB4_HUMAN); contains Interpro domain(s) IPR019458 Telomerase activating protein Est1 "	1
mir1074	Solyc04g076940.2.1	2.5	10.565	1	21	1238	1258	AAGGUUUUAGUUGUGCUUGAU	GUUAAGUGCAAGUAAAACUUU	Translation	genomic_reference:SL2.50ch04 gene_region:59468119-59474873 transcript_region:SL2.50ch04:59468119..59474873+ functional_description:"Unknown Protein (AHRD V1)"	1
mir1074	Solyc10g081200.1.1	2.0	16.397	1	21	3198	3218	AAGGUUUUAGUUGUGCUUGAU	AGCAAGCACCACUGAGACCUU	Cleavage	evidence_code:10F0H1E0IEG genomic_reference:SL2.50ch10 gene_region:61646960-61653636 transcript_region:SL2.50ch10:61646960..61653636- functional_description:"Ulp1 protease family C-terminal catalytic domain containing protein expressed (AHRD V1 *-*- Q2QY95_ORYSJ)"	1
mir1074	Solyc06g048490.1.1	3.0	17.164	1	20	261	280	AAGGUUUUAGUUGUGCUUGA	UCAAGUAAAACUAGAAUUUU	Cleavage	evidence_code:10F0H0E0IEG genomic_reference:SL2.50ch06 gene_region:27622029-27625491 transcript_region:SL2.50ch06:27622029..27625491+ functional_description:"Unknown Protein (AHRD V1)"	1
mir1074	Solyc01g058320.2.1	2.5	13.76	1	20	1302	1321	AAGGUUUUAGUUGUGCUUGA	UUAAGCGCUACUAAAGUCUU	Cleavage	genomic_reference:SL2.50ch01 gene_region:58934187-58936290 transcript_region:SL2.50ch01:58934187..58936290+ functional_description:"T6A9.7 protein (AHRD V1 *-*- Q9FZ23_ARATH)"	1
mir1074	Solyc03g111800.2.1	3.0	11.657	1	20	161	180	AAGGUUUUAGUUGUGCUUGA	UCAAGCAAAACUAAACCUUU	Cleavage	genomic_reference:SL2.50ch03 gene_region:56476473-56478792 transcript_region:SL2.50ch03:56476473..56478792- go_terms:GO:0004675 functional_description:"Receptor like kinase, RLK"	1
mir1074	Solyc04g056260.1.1	3.0	21.91	1	21	1008	1028	AAGGUUUUAGUUGUGCUUGAU	GUUGGGCACAGUUAGGACUUU	Cleavage	evidence_code:10F0H1E0IEG genomic_reference:SL2.50ch04 gene_region:53064095-53069836 transcript_region:SL2.50ch04:53064095..53069836+ go_terms:GO:0030233 functional_description:"Mitochondrial carrier protein expressed (AHRD V1 ***- Q10QM8_ORYSJ); contains Interpro domain(s) IPR002067 Mitochondrial carrier protein "	1
mir1074	Solyc06g066840.2.1	3.0	9.02	1	20	1	20	AAGGUUUUAGUUGUGCUUGA	UUAAGCAUAACAAAAAUCUC	Cleavage	genomic_reference:SL2.50ch06 gene_region:38422979-38424775 transcript_region:SL2.50ch06:38422979..38424775- go_terms:GO:0016491 functional_description:"2-oxoglutarate-dependent dioxygenase (AHRD V1 ***- B9GL08_POPTR); contains Interpro domain(s) IPR005123 Oxoglutarate and iron-dependent oxygenase "	1
mir1074	Solyc07g065160.2.1	1.5	21.519	1	17	864	880	AAGGUUUUAGUUGUGCU	AGCACAAUUAGGACCUU	Cleavage	genomic_reference:SL2.50ch07 gene_region:64268219-64270944 transcript_region:SL2.50ch07:64268219..64270944- go_terms:GO:0005516,GO:0003712 functional_description:"Pirin (AHRD V1 ***- D7RJ70_CARPA); contains Interpro domain(s) IPR012093 Pirin "	1
mir1074	Solyc10g051320.1.1	3.0	8.995	1	20	766	785	AAGGUUUUAGUUGUGCUUGA	UCAAGUAAACCUGAAACCUU	Translation	evidence_code:10F0H0E0IEG genomic_reference:SL2.50ch10 gene_region:47397115-47401455 transcript_region:SL2.50ch10:47397115..47401455+ functional_description:"Unknown Protein (AHRD V1); contains Interpro domain(s) IPR018289 MULE transposase, conserved domain "	1
mir1074	Solyc03g063410.1.1	3.0	18.916	1	20	258	277	AAGGUUUUAGUUGUGCUUGA	UCAAGCAGAAAUAAAAUUUU	Translation	evidence_code:10F0H0E0IEG genomic_reference:SL2.50ch03 gene_region:31916599-31919257 transcript_region:SL2.50ch03:31916599..31919257+ functional_description:"Unknown Protein (AHRD V1)"	1
mir1074	Solyc04g080040.2.1	2.5	16.581	1	18	1293	1310	AAGGUUUUAGUUGUGCUU	AAGCACAGCUGAAGCCUC	Cleavage	genomic_reference:SL2.50ch04 gene_region:61925931-61931565 transcript_region:SL2.50ch04:61925931..61931565- go_terms:GO:0005515 functional_description:"UBA/TS-N domain protein (AHRD V1 *--- B6QFU5_PENMQ); contains Interpro domain(s) IPR001623 Heat shock protein DnaJ, N-terminal "	1
mir1074	Solyc03g096940.2.1	3.0	23.498	1	21	503	523	AAGGUUUUAGUUGUGCUUGAU	AUUGAGCACAAGGAGAACUUU	Translation	genomic_reference:SL2.50ch03 gene_region:52766913-52772068 transcript_region:SL2.50ch03:52766913..52772068+ go_terms:GO:0050136,GO:0050897 functional_description:"NADH ubiquinone oxidoreductase subunit (AHRD V1 *-** D5RN95_9PROT); contains Interpro domain(s) IPR007763 NADH:ubiquinone oxidoreductase, 17.2 kD subunit "	1
mir1074	Solyc07g054880.2.1	3.0	14.427	1	21	841	861	AAGGUUUUAGUUGUGCUUGAU	AACAAGUAUACCUGAGACCUU	Translation	genomic_reference:SL2.50ch07 gene_region:60382626-60383850 transcript_region:SL2.50ch07:60382626..60383850+ go_terms:GO:0080031,GO:0080030 functional_description:"Alpha-hydroxynitrile lyase (AHRD V1 **-- O49897_MANES); contains Interpro domain(s) IPR000073 Alpha/beta hydrolase fold-1 "	1
mir1074	Solyc06g051410.2.1	3.0	16.878	1	21	172	192	AAGGUUUUAGUUGUGCUUGAU	AUAGAGCACAACUGAGGACUU	Cleavage	genomic_reference:SL2.50ch06 gene_region:31254720-31257535 transcript_region:SL2.50ch06:31254720..31257535- go_terms:GO:0008881,GO:0004640 functional_description:"N-(5&apos-phosphoribosyl)anthranilate isomerase (AHRD V1 **** B9SQM9_RICCO); contains Interpro domain(s) IPR011060 Ribulose-phosphate binding barrel "	1
mir1074	Solyc01g106250.2.1	2.0	15.234	1	18	943	960	AAGGUUUUAGUUGUGCUU	AAGCGCAACAAAGACCUU	Cleavage	genomic_reference:SL2.50ch01 gene_region:85971307-85973018 transcript_region:SL2.50ch01:85971307..85973018- go_terms:GO:0006355 functional_description:"B3 domain-containing protein At5g60142 (AHRD V1 *-*- Y5142_ARATH); contains Interpro domain(s) IPR003340 Transcriptional factor B3 "	1
mir1074	Solyc01g059960.1.1	2.0	7.398	1	18	185	202	AAGGUUUUAGUUGUGCUU	AAGAACAAUUAAAACUUU	Cleavage	evidence_code:10F0H1E0IEG genomic_reference:SL2.50ch01 gene_region:62180467-62182194 transcript_region:SL2.50ch01:62180467..62182194+ go_terms:GO:0003700,GO:0042803 functional_description:"GAI-like protein 1 (Fragment) (AHRD V1 **-- A1YWM9_9ROSI); contains Interpro domain(s) IPR005202 GRAS transcription factor "	1
mir1074	Solyc08g068340.2.1	3.0	5.133	1	21	13	33	AAGGUUUUAGUUGUGCUUGAU	GUCAAGAACAUCCAAAACCUU	Translation	genomic_reference:SL2.50ch08 gene_region:54646333-54651826 transcript_region:SL2.50ch08:54646333..54651826- go_terms:GO:0005515 functional_description:"Eukaryotic translation initiation factor 3 subunit 6-interacting protein (AHRD V1 ***- B6SYA1_MAIZE); contains Interpro domain(s) IPR019382 RNA polymerase I-associated factor PAF67 "	1
mir1074	Solyc02g067890.2.1	3.0	17.947	1	21	262	282	AAGGUUUUAGUUGUGCUUGAU	GUUGAGUAAAGCUGAAAUCUU	Cleavage	genomic_reference:SL2.50ch02 gene_region:32557610-32561836 transcript_region:SL2.50ch02:32557610..32561836- functional_description:"Dehydration-responsive protein-like (AHRD V1 **-- Q653G1_ORYSJ); contains Interpro domain(s) IPR004159 Protein of unknown function DUF248, methyltransferase putative "	1
mir1074	Solyc09g030450.2.1	2.5	9.978	1	18	2512	2529	AAGGUUUUAGUUGUGCUU	AAGUAUAAUUGAGACCUU	Cleavage	genomic_reference:SL2.50ch09 gene_region:20327369-20330437 transcript_region:SL2.50ch09:20327369..20330437- go_terms:GO:0005515,GO:0004674 functional_description:"Receptor like kinase, RLK"	1
mir1074	Solyc01g098150.2.1	2.5	18.41	1	18	1467	1484	AAGGUUUUAGUUGUGCUU	AAGUGCAGUUAAGACCUU	Cleavage	genomic_reference:SL2.50ch01 gene_region:80488056-80490928 transcript_region:SL2.50ch01:80488056..80490928- go_terms:GO:0004519 functional_description:"Pentatricopeptide repeat-containing protein (AHRD V1 ***- D7MHD4_ARALY); contains Interpro domain(s) IPR002885 Pentatricopeptide repeat "	1
mir1074	Solyc01g106230.2.1	2.0	15.234	1	18	11294	11311	AAGGUUUUAGUUGUGCUU	AAGCGCAACAAAGACCUU	Cleavage	genomic_reference:SL2.50ch01 gene_region:85950723-85962787 transcript_region:SL2.50ch01:85950723..85962787- go_terms:GO:0006355 functional_description:"B3 domain-containing protein At5g60142 (AHRD V1 *-*- Y5142_ARATH); contains Interpro domain(s) IPR003340 Transcriptional factor B3 "	1
mir1074	Solyc06g084540.2.1	2.0	12.863	1	17	36	52	AAGGUUUUAGUUGUGCU	UGUACAACUAGAACCUU	Cleavage	genomic_reference:SL2.50ch06 gene_region:45921673-45922823 transcript_region:SL2.50ch06:45921673..45922823+ go_terms:GO:0006950 functional_description:"Universal stress protein (AHRD V1 ***- B4UW73_ARAHY); contains Interpro domain(s) IPR006016 UspA "	1
mir1074	Solyc09g005340.2.1	2.5	17.899	1	19	1249	1267	AAGGUUUUAGUUGUGCUUG	CAAGCACACAUAAAAUCUU	Translation	genomic_reference:SL2.50ch09 gene_region:262449-269376 transcript_region:SL2.50ch09:262449..269376+ functional_description:"Symplekin (AHRD V1 ***- Q6P3Q8_XENTR)"	1
mir1074	Solyc12g098750.1.1	3.0	16.506	1	20	205	224	AAGGUUUUAGUUGUGCUUGA	UUAAUCGCCGCUAAAACCUU	Cleavage	evidence_code:10F0H0E0IEG genomic_reference:SL2.50ch12 gene_region:64498610-64498849 transcript_region:SL2.50ch12:64498610..64498849- functional_description:"Unknown Protein (AHRD V1)"	1
mir1074	Solyc02g068560.2.1	3.0	18.897	1	20	7191	7210	AAGGUUUUAGUUGUGCUUGA	UGAAGUGUAACUAAAGCCUC	Cleavage	genomic_reference:SL2.50ch02 gene_region:33090650-33105873 transcript_region:SL2.50ch02:33090650..33105873- go_terms:GO:0005634,GO:0005524,GO:0008270,GO:0045449 functional_description:"Chromodomain helicase DNA binding protein 5 (AHRD V1 *--- A2A8L1_MOUSE); contains Interpro domain(s) IPR000330 SNF2-related "	1
mir1074	Solyc08g006420.2.1	3.0	17.356	1	21	1589	1610	AAGGUUUUAG-UUGUGCUUGAU	AUCUAGCACAGUCUAAAACUUU	Translation	genomic_reference:SL2.50ch08 gene_region:1014434-1028073 transcript_region:SL2.50ch08:1014434..1028073+ functional_description:"Myosin-like protein (Fragment) (AHRD V1 *-*- Q84VD2_ORYSJ)"	1
mir1074	Solyc03g043850.2.1	2.5	24.611	1	18	259	276	AAGGUUUUAGUUGUGCUU	AAGCAUCACUAAAACCUA	Cleavage	genomic_reference:SL2.50ch03 gene_region:11489128-11490986 transcript_region:SL2.50ch03:11489128..11490986+ go_terms:GO:0005751 functional_description:"Cytochrome c oxidase subunit VIa family protein expressed (AHRD V1 ***- Q7XZW4_ORYSJ); contains Interpro domain(s) IPR001349 Cytochrome c oxidase, subunit VIa "	1
mir1074	Solyc07g056330.2.1	3.0	17.595	1	18	1198	1215	AAGGUUUUAGUUGUGCUU	AAGCACAACUACAACUUG	Cleavage	genomic_reference:SL2.50ch07 gene_region:61527121-61530768 transcript_region:SL2.50ch07:61527121..61530768+ go_terms:GO:0042803 functional_description:"Ribose-phosphate pyrophosphokinase 4 (AHRD V1 ***- D7LJE3_ARALY); contains Interpro domain(s) IPR005946 Phosphoribosyl pyrophosphokinase "	1
mir1074	Solyc01g067070.2.1	3.0	19.737	1	21	1040	1060	AAGGUUUUAGUUGUGCUUGAU	AUGGAGCUCAACUGAAGCCUC	Cleavage	genomic_reference:SL2.50ch01 gene_region:67794977-67801339 transcript_region:SL2.50ch01:67794977..67801339+ go_terms:GO:0030233 functional_description:"Mitochondrial deoxynucleotide carrier (AHRD V1 **** B4FIJ0_MAIZE); contains Interpro domain(s) IPR002067 Mitochondrial carrier protein "	1
mir1074	Solyc07g063420.2.1	1.5	15.012	1	17	886	902	AAGGUUUUAGUUGUGCU	ACCACAACUAAAAUCUU	Cleavage	genomic_reference:SL2.50ch07 gene_region:63124354-63127164 transcript_region:SL2.50ch07:63124354..63127164+ go_terms:GO:0003700 functional_description:"NAC domain transcription factor (AHRD V1 *-** Q4U0D4_WHEAT); contains Interpro domain(s) IPR003441 No apical meristem (NAM) protein "	1
mir1074	Solyc01g005700.2.1	3.0	21.262	1	21	731	751	AAGGUUUUAGUUGUGCUUGAU	AUUCAUCGCAACUGAAACCUC	Cleavage	genomic_reference:SL2.50ch01 gene_region:480843-483447 transcript_region:SL2.50ch01:480843..483447- go_terms:GO:0008270 functional_description:"Mutator-like transposase-like protein (AHRD V1 ***- Q9FI74_ARATH); contains Interpro domain(s) IPR004332 Transposase, MuDR, plant "	1
mir1074	Solyc12g021250.1.1	2.5	19.204	1	18	167	184	AAGGUUUUAGUUGUGCUU	AAGCAGAGUUAAAACUUU	Cleavage	evidence_code:10F0H1E0IEG genomic_reference:SL2.50ch12 gene_region:15023474-15024697 transcript_region:SL2.50ch12:15023474..15024697- functional_description:"microtubule associated protein Type 2 (AHRD V1 **-- Q3MQ34_ARATH); contains Interpro domain(s) IPR009768 Myosin II heavy chain-like "	1
mir1074	Solyc01g102980.2.1	3.0	18.069	1	18	728	745	AAGGUUUUAGUUGUGCUU	AGGUACAAUUGAAGCUUU	Cleavage	genomic_reference:SL2.50ch01 gene_region:83400300-83402189 transcript_region:SL2.50ch01:83400300..83402189+ go_terms:GO:0016563,GO:0003700 functional_description:"Zinc finger-homeodomain protein 1 (Fragment) (AHRD V1 **-- B0LK17_YUCFI); contains Interpro domain(s) IPR006456 ZF-HD homeobox protein Cys/His-rich dimerisation region "	1
mir1074	Solyc05g055880.2.1	3.0	16.297	1	18	1348	1365	AAGGUUUUAGUUGUGCUU	AAGCACGAUUAAGAGCUU	Cleavage	genomic_reference:SL2.50ch05 gene_region:64487453-64492513 transcript_region:SL2.50ch05:64487453..64492513- go_terms:GO:0051082 functional_description:"Nucleolar protein 5 (AHRD V1 ***- Q6P364_XENTR); contains Interpro domain(s) IPR002687 Pre-mRNA processing ribonucleoprotein, binding region "	1
mir1074	Solyc09g075640.2.1	2.5	23.375	1	17	316	332	AAGGUUUUAGUUGUGCU	UCCACAACUAAAGCCUU	Cleavage	genomic_reference:SL2.50ch09 gene_region:62795924-62799615 transcript_region:SL2.50ch09:62795924..62799615- go_terms:GO:0005737,GO:0008270 functional_description:"Protein FAR1-RELATED SEQUENCE 11 (AHRD V1 **-- FRS11_ARATH); contains Interpro domain(s) IPR018289 MULE transposase, conserved domain "	1
mir1074	Solyc08g077440.2.1	3.0	17.207	1	21	1905	1925	AAGGUUUUAGUUGUGCUUGAU	AACAAGAACAUCUAGAGCCUU	Translation	genomic_reference:SL2.50ch08 gene_region:58492655-58502566 transcript_region:SL2.50ch08:58492655..58502566- go_terms:GO:0004176,GO:0070182 functional_description:"ATP-dependent protease La (AHRD V1 **** A7HC55_ANADF); contains Interpro domain(s) IPR004815 Peptidase S16, ATP-dependent protease La "	1
mir1074	Solyc01g014550.1.1	3.0	13.819	1	19	168	186	AAGGUUUUAGUUGUGCUUG	CGAGCAAAACUGUAACCUU	Cleavage	evidence_code:10F0H1E0IEG genomic_reference:SL2.50ch01 gene_region:14334982-14336342 transcript_region:SL2.50ch01:14334982..14336342+ go_terms:GO:0005515,GO:0004674 functional_description:"LRR receptor-like serine/threonine-protein kinase FEI 2 (AHRD V1 *-** FEI2_ARATH); contains Interpro domain(s) IPR002290 Serine/threonine protein kinase "	1
mir1074	Solyc04g005250.2.1	2.0	13.356	1	19	411	429	AAGGUUUUAGUUGUGCUUG	CCAGUACAACGAAAACUUU	Cleavage	genomic_reference:SL2.50ch04 gene_region:185839-189158 transcript_region:SL2.50ch04:185839..189158- go_terms:GO:0003886,GO:0008170 functional_description:"DNA (Cytosine-5-)-methyltransferase 3 (AHRD V1 *-** B3DGP2_DANRE); contains Interpro domain(s) IPR001525 C-5 cytosine-specific DNA methylase "	1
mir1074	Solyc03g118030.2.1	3.0	22.011	1	19	1339	1357	AAGGUUUUAGUUGUGCUUG	UGAGCAUAGCUGAAAGCUU	Cleavage	genomic_reference:SL2.50ch03 gene_region:61071281-61076037 transcript_region:SL2.50ch03:61071281..61076037- go_terms:GO:0004040 functional_description:"Glutamyl-tRNA(Gln) amidotransferase subunit A (AHRD V1 ***- Q2S207_SALRD); contains Interpro domain(s) IPR000120 Amidase signature enzyme "	1
mir1077-5p	Solyc04g064680.2.1	3.0	19.052	1	21	418	438	GUGAAAUGUUCGGAUCGCGGC	GCCGUGAUCGGAAGAUUUCGC	Cleavage	genomic_reference:SL2.50ch04 gene_region:54942400-54948658 transcript_region:SL2.50ch04:54942400..54948658- go_terms:GO:0003824 functional_description:"Exostosin family protein (AHRD V1 ***- D7KK15_ARALY); contains Interpro domain(s) IPR004263 Exostosin-like "	1
mir1077-5p	Solyc00g164680.1.1	3.0	17.668	1	20	634	653	GUGAAAUGUUCGGAUCGCGG	CCGGGAUUCGAGCGUUUCAU	Cleavage	evidence_code:10F0H1E0IEG genomic_reference:SL2.50ch00 gene_region:17843143-17845746 transcript_region:SL2.50ch00:17843143..17845746+ go_terms:GO:0016020,GO:0009073 functional_description:"ABC transporter G family member 11 (AHRD V1 ***- AB11G_ARATH); contains Interpro domain(s) IPR013525 ABC-2 type transporter "	1
mir1077-5p	Solyc09g005000.1.1	2.5	13.397	1	21	880	900	GUGAAAUGUUCGGAUCGCGGC	GCCUUGAUCGGAACAUUUUGC	Cleavage	evidence_code:10F0H1E1IEG genomic_reference:SL2.50ch09 gene_region:6033-8057 transcript_region:SL2.50ch09:6033..8057+ go_terms:GO:0016301 functional_description:"Receptor like protein kinase (AHRD V1 **** Q39139_ARATH); contains Interpro domain(s) IPR001220 Legume lectin, beta chain "	1
mir1077-5p	Solyc10g044980.1.1	2.5	21.488	1	21	179	199	GUGAAAUGUUCGGAUCGCGGC	GUCCAGAUCCGGACAUUUCAA	Cleavage	evidence_code:10F0H0E0IEG genomic_reference:SL2.50ch10 gene_region:24778918-24779349 transcript_region:SL2.50ch10:24778918..24779349- go_terms:GO:0005515,GO:0003677 functional_description:"Histone H2B (AHRD V1 *-*- A9S8R4_PHYPA); contains Interpro domain(s) IPR000558 Histone H2B "	1
mir1077-5p	Solyc10g007720.2.1	3.0	13.602	1	21	2799	2819	GUGAAAUGUUCGGAUCGCGGC	GCCAUGAUUUAAAUAUUUCAC	Translation	genomic_reference:SL2.50ch10 gene_region:1967084-1974413 transcript_region:SL2.50ch10:1967084..1974413- go_terms:GO:0005515 functional_description:"Conserved oligomeric Golgi complex subunit 5 (AHRD V1 ***- COG5_HUMAN); contains Interpro domain(s) IPR019465 Conserved oligomeric Golgi complex, subunit 5 "	1
mir1077-5p	Solyc06g062780.2.1	2.5	23.551	1	21	1448	1468	GUGAAAUGUUCGGAUCGCGGC	GCCAAGAUCCUGACAUUUCAC	Translation	genomic_reference:SL2.50ch06 gene_region:35995146-36001096 transcript_region:SL2.50ch06:35995146..36001096+ go_terms:GO:0004012 functional_description:"Phospholipid-transporting ATPase (AHRD V1 **** C1GDL1_PARBD); contains Interpro domain(s) IPR006539 ATPase, P-type, phospholipid-translocating, flippase "	1
mir1077-5p	Solyc01g005350.2.1	3.0	11.815	1	20	349	368	GUGAAAUGUUCGGAUCGCGG	UCGCGAUCCAUACAUUUUGC	Translation	genomic_reference:SL2.50ch01 gene_region:248118-249519 transcript_region:SL2.50ch01:248118..249519- go_terms:GO:0008757 functional_description:"S-adenosyl-L-methionine salicylic acid carboxyl methyltransferase (AHRD V1 **** A7XZE9_9MAGN); contains Interpro domain(s) IPR005299 SAM dependent carboxyl methyltransferase "	1
mir1077-5p	Solyc01g005230.2.1	3.0	13.923	1	20	449	468	GUGAAAUGUUCGGAUCGCGG	UCGCGAUCCAUACAUUUUGC	Translation	genomic_reference:SL2.50ch01 gene_region:181503-183049 transcript_region:SL2.50ch01:181503..183049+ go_terms:GO:0008757 functional_description:"S-adenosyl-L-methionine salicylic acid carboxyl methyltransferase (AHRD V1 **** A7XZE9_9MAGN); contains Interpro domain(s) IPR005299 SAM dependent carboxyl methyltransferase "	1
mir1077-5p	Solyc06g050690.2.1	2.5	16.327	1	20	1763	1782	GUGAAAUGUUCGGAUCGCGG	UUGUGAUCCUACCAUUUCAC	Translation	genomic_reference:SL2.50ch06 gene_region:29951249-29954201 transcript_region:SL2.50ch06:29951249..29954201- go_terms:GO:0015385 functional_description:"Cation/H(+) antiporter 15 (AHRD V1 **** CHX15_ARATH); contains Interpro domain(s) IPR006153 Cation/H+ exchanger "	1
mir1077-5p	Solyc07g032230.2.1	2.5	14.38	1	21	2955	2975	GUGAAAUGUUCGGAUCGCGGC	GCUUCGAUACAAACAUUUCAU	Translation	genomic_reference:SL2.50ch07 gene_region:35885567-35891328 transcript_region:SL2.50ch07:35885567..35891328- functional_description:"IST1 homolog (AHRD V1 *--- C1BSR8_9MAXI); contains Interpro domain(s) IPR005061 Protein of unknown function DUF292, eukaryotic "	1
mir1077-5p	Solyc11g062100.1.1	2.5	17.673	1	17	462	478	GUGAAAUGUUCGGAUCG	UGAUCCGAAUGUUUCAA	Cleavage	evidence_code:10F0H1E0IEG genomic_reference:SL2.50ch11 gene_region:46055523-46059432 transcript_region:SL2.50ch11:46055523..46059432+ go_terms:GO:0030001,GO:0016020,GO:0008152 functional_description:"Copper-transporting ATPase (AHRD V1 ***- C1H876_PARBA); contains Interpro domain(s) IPR001757 ATPase, P-type, K/Mg/Cd/Cu/Zn/Na/Ca/Na/H-transporter "	1
mir1077-5p	Solyc01g105450.2.1	2.5	18.275	1	17	1464	1480	GUGAAAUGUUCGGAUCG	GGAUUCGAGCAUUUCAU	Cleavage	genomic_reference:SL2.50ch01 gene_region:85376669-85380983 transcript_region:SL2.50ch01:85376669..85380983- go_terms:GO:0008559 functional_description:"ABC transporter G family member 11 (AHRD V1 ***- AB11G_ARATH); contains Interpro domain(s) IPR013525 ABC-2 type transporter "	1
mir1077-5p	Solyc05g053600.2.1	2.5	15.909	1	17	1992	2008	GUGAAAUGUUCGGAUCG	UGAUCCGAAUGUUUCAA	Cleavage	genomic_reference:SL2.50ch05 gene_region:62814874-62821773 transcript_region:SL2.50ch05:62814874..62821773- go_terms:GO:0042626 functional_description:"ATP-binding cassette transporter (AHRD V1 ***- D8RL93_SELML); contains Interpro domain(s) IPR013525 ABC-2 type transporter "	1
mir1077-5p	Solyc10g076960.1.1	3.0	15.761	1	20	565	584	GUGAAAUGUUCGGAUCGCGG	CCUCGAUUUGAUUAUUUCAU	Cleavage	evidence_code:10F0H0E0IEG genomic_reference:SL2.50ch10 gene_region:59233855-59236113 transcript_region:SL2.50ch10:59233855..59236113+ functional_description:"Ulp1 protease family C-terminal catalytic domain containing protein (AHRD V1 ***- Q60D46_SOLDE)"	1
mir1077-5p	Solyc06g051060.2.1	3.0	13.469	1	20	1079	1098	GUGAAAUGUUCGGAUCGCGG	UCUCGAUUUGAACCUUUCAU	Cleavage	genomic_reference:SL2.50ch06 gene_region:30657220-30658891 transcript_region:SL2.50ch06:30657220..30658891+ go_terms:GO:0045449 functional_description:"Myb family transcription factor-like (AHRD V1 *--- Q6ER41_ORYSJ); contains Interpro domain(s) IPR006447 Myb-like DNA-binding region, SHAQKYF class "	1
mir1077-5p	Solyc04g010270.1.1	3.0	11.792	1	20	198	217	GUGAAAUGUUCGGAUCGCGG	UCCUGAUUCGAACGUUACAC	Cleavage	evidence_code:10F0H1E1IEG genomic_reference:SL2.50ch04 gene_region:3590492-3591691 transcript_region:SL2.50ch04:3590492..3591691+ functional_description:"Disease resistance response/ dirigent-like protein (AHRD V1 *-*- Q9M3C8_ARATH); contains Interpro domain(s) IPR004265 Plant disease resistance response protein "	1
mir1077-5p	Solyc03g093860.1.1	2.0	22.907	1	20	1196	1215	GUGAAAUGUUCGGAUCGCGG	UCACGAUCAGCACAUUUCAC	Translation	evidence_code:10F0H1E0IEG genomic_reference:SL2.50ch03 gene_region:48979300-48982008 transcript_region:SL2.50ch03:48979300..48982008- go_terms:GO:0016787,GO:0006281 functional_description:"ATP-dependent DNA helicase (AHRD V1 *-*- A4C0C0_9FLAO); contains Interpro domain(s) IPR000212 DNA helicase, UvrD/REP type "	1
mir1077-5p	Solyc08g080630.2.1	3.0	10.599	1	18	567	584	GUGAAAUGUUCGGAUCGC	GCGAUCAGAAUAUUUUAA	Cleavage	genomic_reference:SL2.50ch08 gene_region:61046194-61048176 transcript_region:SL2.50ch08:61046194..61048176- go_terms:GO:0009611 functional_description:"Chymotrypsin inhibitor-2 (AHRD V1 *-*- A8V413_HORSP); contains Interpro domain(s) IPR000864 Proteinase inhibitor I13, potato inhibitor I "	1
mir1077-5p	Solyc05g014020.1.1	3.0	15.528	1	20	217	236	GUGAAAUGUUCGGAUCGCGG	CCUCGAUUUGAUUAUUUCAU	Cleavage	evidence_code:10F0H0E0IEG genomic_reference:SL2.50ch05 gene_region:7518491-7521889 transcript_region:SL2.50ch05:7518491..7521889- functional_description:"Ulp1 protease family C-terminal catalytic domain containing protein (AHRD V1 *-*- Q60D46_SOLDE)"	1
mir1077-5p	Solyc03g034210.1.1	3.0	12.521	1	20	958	977	GUGAAAUGUUCGGAUCGCGG	CCUCGAUUUGAUUAUUUCAU	Cleavage	evidence_code:10F0H0E0IEG genomic_reference:SL2.50ch03 gene_region:10174243-10178627 transcript_region:SL2.50ch03:10174243..10178627- go_terms:GO:0006508 functional_description:"Sentrin-specific protease 2 (AHRD V1 *-*- SENP2_HUMAN); contains Interpro domain(s) IPR003653 Peptidase C48, SUMO/Sentrin/Ubl1 "	1
mir1077-5p	Solyc01g056490.1.1	3.0	11.355	1	20	865	884	GUGAAAUGUUCGGAUCGCGG	CCUCGAUUUGAUUAUUUCAU	Cleavage	evidence_code:10F0H0E0IEG genomic_reference:SL2.50ch01 gene_region:47405128-47410909 transcript_region:SL2.50ch01:47405128..47410909+ go_terms:GO:0006508 functional_description:"Ulp1 protease family C-terminal catalytic domain containing protein (AHRD V1 *-*- Q60D46_SOLDE); contains Interpro domain(s) IPR003653 Peptidase C48, SUMO/Sentrin/Ubl1 "	1
mir1077-5p	Solyc10g044580.1.1	3.0	12.942	1	17	183	199	GUGAAAUGUUCGGAUCG	AGAUCUGGACAUUUCAA	Cleavage	evidence_code:10F0H1E0IEG genomic_reference:SL2.50ch10 gene_region:22411904-22412311 transcript_region:SL2.50ch10:22411904..22412311- go_terms:GO:0005515,GO:0003677 functional_description:"Histone H2B (AHRD V1 ***- A9PJP4_9ROSI); contains Interpro domain(s) IPR000558 Histone H2B "	1
mir1077-5p	Solyc02g086670.2.1	2.5	11.208	1	18	921	938	GUGAAAUGUUCGGAUCGC	GCGAGCCAAACAUUUCAU	Translation	genomic_reference:SL2.50ch02 gene_region:43898043-43905200 transcript_region:SL2.50ch02:43898043..43905200- go_terms:GO:0004696 functional_description:"Glycogen synthase kinase (AHRD V1 **** C7AE95_SOYBN); contains Interpro domain(s) IPR002290 Serine/threonine protein kinase "	1
mir1077-5p	Solyc09g014860.2.1	3.0	15.864	1	17	107	123	GUGAAAUGUUCGGAUCG	GGAUCCGAAUAUUGCAC	Cleavage	genomic_reference:SL2.50ch09 gene_region:7060471-7064480 transcript_region:SL2.50ch09:7060471..7064480- functional_description:"Os03g0816700 protein (Fragment) (AHRD V1 ***- Q0DMC9_ORYSJ); contains Interpro domain(s) IPR007612 Protein of unknown function DUF567 "	1
mir1077-5p	Solyc09g014820.2.1	3.0	18.722	1	17	135	151	GUGAAAUGUUCGGAUCG	GGAUCCGAAUAUUGCAC	Cleavage	genomic_reference:SL2.50ch09 gene_region:7021029-7026079 transcript_region:SL2.50ch09:7021029..7026079- functional_description:"Os03g0816700 protein (Fragment) (AHRD V1 ***- Q0DMC9_ORYSJ); contains Interpro domain(s) IPR007612 Protein of unknown function DUF567 "	1
mir1077-5p	Solyc04g074960.2.1	3.0	14.195	1	19	989	1007	GUGAAAUGUUCGGAUCGCG	UGCCAUUCGAUUAUUUCAC	Cleavage	genomic_reference:SL2.50ch04 gene_region:58436539-58438178 transcript_region:SL2.50ch04:58436539..58438178+ functional_description:"Ovarian cancer-associated gene 2 protein homolog (AHRD V1 **-- B5X7T4_SALSA); contains Interpro domain(s) IPR005645 Protein of unknown function DUF341 "	1
mir1077-5p	Solyc11g007700.1.1	3.0	12.1	1	19	868	886	GUGAAAUGUUCGGAUCGCG	CAUGAUCCGGAUAUUGCAC	Cleavage	evidence_code:10F0H1E1IEG genomic_reference:SL2.50ch11 gene_region:1935876-1941661 transcript_region:SL2.50ch11:1935876..1941661- go_terms:GO:0006370 functional_description:"mRNA cap guanine-N7 methyltransferase (AHRD V1 ***- B4LRY5_DROVI); contains Interpro domain(s) IPR004971 mRNA capping enzyme, large subunit "	1
mir1077-5p	Solyc02g093470.2.1	3.0	17.749	1	19	1010	1028	GUGAAAUGUUCGGAUCGCG	CAUGGUUUGGAUAUUUCAC	Cleavage	genomic_reference:SL2.50ch02 gene_region:48907262-48911703 transcript_region:SL2.50ch02:48907262..48911703- functional_description:"Lysine ketoglutarate reductase trans-splicing related 1 (AHRD V1 ***- B6TPP1_MAIZE); contains Interpro domain(s) IPR007877 Protein of unknown function DUF707 "	1
mir1077-5p	Solyc02g092130.2.1	3.0	16.799	1	17	276	292	GUGAAAUGUUCGGAUCG	UGAUUUGGAUAUUUCAU	Cleavage	genomic_reference:SL2.50ch02 gene_region:47906296-47908944 transcript_region:SL2.50ch02:47906296..47908944+ functional_description:"Unknown Protein (AHRD V1)"	1
mir1077-5p	Solyc03g096460.2.1	2.5	11.32	1	17	224	240	GUGAAAUGUUCGGAUCG	CGAUUCAAACAUUUCGU	Translation	genomic_reference:SL2.50ch03 gene_region:52001667-52002548 transcript_region:SL2.50ch03:52001667..52002548+ functional_description:"Lipoxygenase homology domain-containing protein 1 (AHRD V1 **-- LOXH1_MOUSE); contains Interpro domain(s) IPR001024 Lipoxygenase, LH2 "	1
mir1077-5p	Solyc05g013900.1.1	3.0	13.876	1	17	647	663	GUGAAAUGUUCGGAUCG	CGAUUCGGACAGUUUAC	Cleavage	evidence_code:10F0H1E0IEG genomic_reference:SL2.50ch05 gene_region:7344240-7345552 transcript_region:SL2.50ch05:7344240..7345552- go_terms:GO:0016021 functional_description:"Abc transporter family protein (AHRD V1 ***- D7LPS8_ARALY); contains Interpro domain(s) IPR001140 ABC transporter, transmembrane region "	1
mir1077-5p	Solyc04g028470.1.1	2.5	11.838	1	17	158	174	GUGAAAUGUUCGGAUCG	CGAUUCCAGCAUUUUAC	Translation	evidence_code:10F0H1E0IEG genomic_reference:SL2.50ch04 gene_region:27964234-27967268 transcript_region:SL2.50ch04:27964234..27967268- go_terms:GO:0004064 functional_description:"GDSL esterase/lipase 2 (AHRD V1 ***- GLIP2_ARATH); contains Interpro domain(s) IPR001087 Lipase, GDSL "	1
mir1077-5p	Solyc07g007940.2.1	2.5	17.092	1	17	514	530	GUGAAAUGUUCGGAUCG	CGGAUCGAGCAUUUCAC	Cleavage	genomic_reference:SL2.50ch07 gene_region:2596028-2603587 transcript_region:SL2.50ch07:2596028..2603587- functional_description:"Unknown Protein (AHRD V1); contains Interpro domain(s) IPR019188 Small nuclear RNA activating complex (SNAPc), subunit SNAP43 "	1
mir1077-5p	Solyc02g062500.2.1	2.5	15.663	1	17	874	890	GUGAAAUGUUCGGAUCG	UGAUGUGAAUAUUUCAC	Cleavage	genomic_reference:SL2.50ch02 gene_region:28750335-28754482 transcript_region:SL2.50ch02:28750335..28754482+ go_terms:GO:0010302 functional_description:"2-oxoglutarate-dependent dioxygenase (AHRD V1 **** B9GL08_POPTR); contains Interpro domain(s) IPR005123 Oxoglutarate and iron-dependent oxygenase "	1
mir1077-5p	Solyc07g039310.1.1	3.0	9.288	1	20	1389	1408	GUGAAAUGUUCGGAUCGCGG	UCAUGAUUCAAAUGUUUCAC	Translation	evidence_code:10F0H1E1IEG genomic_reference:SL2.50ch07 gene_region:44257867-44259408 transcript_region:SL2.50ch07:44257867..44259408+ go_terms:GO:0046592 functional_description:"Polyamine oxidase (AHRD V1 **** Q8LL67_AMAHP); contains Interpro domain(s) IPR002937 Amine oxidase "	1
mir1077-5p	Solyc03g119540.2.1	3.0	18.706	1	17	694	710	GUGAAAUGUUCGGAUCG	UGAUCUGGACAUUUUGU	Cleavage	genomic_reference:SL2.50ch03 gene_region:62171978-62173730 transcript_region:SL2.50ch03:62171978..62173730- go_terms:GO:0003700 functional_description:"CONSTANS-like zinc finger protein (AHRD V1 **-- D0EP06_SOYBN); contains Interpro domain(s) IPR010402 CCT domain "	1
mir1077-5p	Solyc08g080940.2.1	3.0	11.716	1	17	170	187	GUGAAA-UGUUCGGAUCG	CGAUCCGAACAGUUUUAC	Cleavage	genomic_reference:SL2.50ch08 gene_region:61250698-61253731 transcript_region:SL2.50ch08:61250698..61253731+ go_terms:GO:0055114 functional_description:"Glutathione peroxidase (AHRD V1 ***- Q4VY91_CAPCH); contains Interpro domain(s) IPR000889 Glutathione peroxidase "	1
mir1077-5p	Solyc12g062870.1.1	3.0	18.186	1	18	683	700	GUGAAAUGUUCGGAUCGC	GCGAGCCAAAUAUUUCAU	Translation	evidence_code:10F0H1E1IEG genomic_reference:SL2.50ch12 gene_region:53493792-53499405 transcript_region:SL2.50ch12:53493792..53499405+ go_terms:GO:0006468 functional_description:"Kinase family protein (AHRD V1 ***- D7M6L5_ARALY); contains Interpro domain(s) IPR002290 Serine/threonine protein kinase "	1
mir1077-5p	Solyc02g068740.2.1	3.0	21.786	1	17	256	272	GUGAAAUGUUCGGAUCG	GGAUCUCAGCAUUUCAC	Translation	genomic_reference:SL2.50ch02 gene_region:33249523-33253471 transcript_region:SL2.50ch02:33249523..33253471- go_terms:GO:0019464,GO:0005960 functional_description:"Glycine cleavage system H protein 1 (AHRD V1 ***- B6UHJ7_MAIZE); contains Interpro domain(s) IPR017453 Glycine cleavage H-protein, subgroup "	1
mir1088-5p	Solyc07g005420.1.1	3.0	13.581	1	22	40	61	ACAGAUAGAGAAGUGAGCACGC	GUGUGCUCACUUCUCAUUCUGU	Cleavage	evidence_code:10F0H0E0IEG genomic_reference:SL2.50ch07 gene_region:324110-324277 transcript_region:SL2.50ch07:324110..324277+ functional_description:"Unknown Protein (AHRD V1)"	1
mir1088-5p	Solyc02g091240.1.1	3.0	16.086	1	24	1291	1314	ACAGAUAGAGAAGUGAGCACGCAU	GUGUUUGCUCUCUUCUCUAUUUCU	Cleavage	evidence_code:10F0H1E1IEG genomic_reference:SL2.50ch02 gene_region:47177496-47178854 transcript_region:SL2.50ch02:47177496..47178854- go_terms:GO:0009672 functional_description:"Auxin efflux carrier protein-like (AHRD V1 **** Q6YZX7_ORYSJ); contains Interpro domain(s) IPR004776 Auxin efflux carrier "	1
mir1088-5p	Solyc07g006830.2.1	3.0	9.912	1	21	2128	2149	ACAGAUAGAGA-AGUGAGCACG	CGUGCUUACUCUCUUUAUCUGU	Cleavage	genomic_reference:SL2.50ch07 gene_region:1694757-1701924 transcript_region:SL2.50ch07:1694757..1701924+ go_terms:GO:0005516 functional_description:"Calmodulin-binding protein (Fragment) (AHRD V1 *-** Q9M451_CICAR); contains Interpro domain(s) IPR012416 Calmodulin binding protein-like "	1
mir1088-5p	Solyc02g088160.2.1	2.5	16.396	1	23	694	716	ACAGAUAGAGAAGUGAGCACGCA	UGGUUGCUCACUUCUCUGCUUGU	Cleavage	genomic_reference:SL2.50ch02 gene_region:44899497-44904078 transcript_region:SL2.50ch02:44899497..44904078+ functional_description:"UPF0497 membrane protein Os06g0231050 (AHRD V1 *-*- U4974_ORYSJ); contains Interpro domain(s) IPR006459 Uncharacterised protein family UPF0497, trans-membrane plant subgroup "	1
mir1088-5p	Solyc01g016390.2.1	2.0	10.572	1	23	181	203	ACAGAUAGAGAAGUGAGCACGCA	UAUGUUUUCACUUUUUUAUUUGU	Cleavage	genomic_reference:SL2.50ch01 gene_region:19475939-19479140 transcript_region:SL2.50ch01:19475939..19479140- functional_description:"Os06g0207500 protein (Fragment) (AHRD V1 *-*- Q0DDQ9_ORYSJ)"	1
mir1088-5p	Solyc06g036350.2.1	2.5	17.398	1	19	868	886	ACAGAUAGAGAAGUGAGCA	UGCUUAUUUCUUUGUUUGU	Cleavage	genomic_reference:SL2.50ch06 gene_region:22606480-22611822 transcript_region:SL2.50ch06:22606480..22611822+ go_terms:GO:0005743 functional_description:"NADH dehydrogenase (AHRD V1 ***- D3BQF3_POLPA); contains Interpro domain(s) IPR006806 ETC complex I subunit "	1
mir1088-5p	Solyc02g091090.2.1	3.0	17.619	1	20	1455	1474	ACAGAUAGAGAAGUGAGCAC	GUGCUCAUUUUACUAUCUGG	Cleavage	genomic_reference:SL2.50ch02 gene_region:47076668-47079219 transcript_region:SL2.50ch02:47076668..47079219- go_terms:GO:0016020 functional_description:"Mate efflux family protein (AHRD V1 *-*- D7KCN6_ARALY); contains Interpro domain(s) IPR015521 MATE family transporter related protein "	1
mir1088-5p	Solyc07g064610.2.1	3.0	15.167	1	22	2493	2515	ACAGAU-AGAGAAGUGAGCACGC	GCCUGUUCAUUUCUCUUAUCUGU	Cleavage	genomic_reference:SL2.50ch07 gene_region:63903803-63909109 transcript_region:SL2.50ch07:63903803..63909109+ go_terms:GO:0004683 functional_description:"Calcium-dependent protein kinase 2 (AHRD V1 **** Q944W9_SOLTU); contains Interpro domain(s) IPR002290 Serine/threonine protein kinase "	1
mir1088-5p	Solyc01g008230.2.1	2.5	24.886	1	19	755	773	ACAGAUAGAGAAGUGAGCA	UGCUAGCUUCUCUAUCUGG	Cleavage	genomic_reference:SL2.50ch01 gene_region:2359382-2360678 transcript_region:SL2.50ch01:2359382..2360678- go_terms:GO:0003700 functional_description:"TCP family transcription factor (AHRD V1 *-** A6MCZ2_9ORYZ); contains Interpro domain(s) IPR005333 Transcription factor, TCP "	1
mir1088-5p	Solyc03g063110.2.1	3.0	18.402	1	24	55	78	ACAGAUAGAGAAGUGAGCACGCAU	AAGCUUUUUCACUUCUCUCUCUGG	Cleavage	genomic_reference:SL2.50ch03 gene_region:30614823-30618961 transcript_region:SL2.50ch03:30614823..30618961- go_terms:GO:0004768,GO:0045300 functional_description:"Stearoyl-acyl carrier protein desaturase (AHRD V1 **** B7TZ44_SPIOL); contains Interpro domain(s) IPR005067 Fatty acid desaturase, type 2 "	1
mir1088-5p	Solyc01g110700.2.1	3.0	8.514	1	24	201760	201783	ACAGAUAGAGAAGUGAGCACGCAU	AUUCUAGUUCAUUUCUUUAUCAGU	Cleavage	genomic_reference:SL2.50ch01 gene_region:89071526-89315619 transcript_region:SL2.50ch01:89071526..89315619- functional_description:"Unknown Protein (AHRD V1)"	1
mir1088-5p	Solyc01g111180.2.1	3.0	8.514	1	24	172049	172072	ACAGAUAGAGAAGUGAGCACGCAU	AUUCUAGUUCAUUUCUUUAUCAGU	Cleavage	genomic_reference:SL2.50ch01 gene_region:89072019-89286640 transcript_region:SL2.50ch01:89072019..89286640- functional_description:"Unknown Protein (AHRD V1)"	1
mir1088-5p	Solyc11g044610.1.1	2.5	10.882	1	21	174	194	ACAGAUAGAGAAGUGAGCACG	UGAGCUCAAUUUUUUAUUUGU	Cleavage	evidence_code:10F0H1E0IEG genomic_reference:SL2.50ch11 gene_region:35988351-35991910 transcript_region:SL2.50ch11:35988351..35991910+ functional_description:"Cell wall-associated hydrolase (AHRD V1 *-*- D5GZ87_LACCS); contains Interpro domain(s) IPR019636 Cell wall-associated hydrolase "	1
mir1088-5p	Solyc07g063200.1.1	3.0	16.92	1	19	2	20	ACAGAUAGAGAAGUGAGCA	UGUUCACUUUUGUAUCUGA	Cleavage	evidence_code:10F0H1E1IEG genomic_reference:SL2.50ch07 gene_region:62961364-62962080 transcript_region:SL2.50ch07:62961364..62962080+ go_terms:GO:0004842 functional_description:"RING finger protein 5 (AHRD V1 *-*- B6TF06_MAIZE); contains Interpro domain(s) IPR018957 Zinc finger, C3HC4 RING-type "	1
mir1088-5p	Solyc04g024570.1.1	2.5	10.716	1	21	597	617	ACAGAUAGAGAAGUGAGCACG	UGAGCUCAAUUUUUUAUUUGU	Cleavage	evidence_code:10F0H1E0IEG genomic_reference:SL2.50ch04 gene_region:13379779-13381186 transcript_region:SL2.50ch04:13379779..13381186+ go_terms:GO:0005840,GO:0055114 functional_description:"NADH-quinone oxidoreductase subunit L (AHRD V1 ***- NUOL_NEIMA); contains Interpro domain(s) IPR003916 NADH:ubiquinone oxidoreductase, chain 5 "	1
mir1088-5p	Solyc03g019810.2.1	2.5	14.495	1	22	22	43	ACAGAUAGAGAAGUGAGCACGC	GCCAGCUCAAUUUUCUAUCUGC	Cleavage	genomic_reference:SL2.50ch03 gene_region:6732732-6736409 transcript_region:SL2.50ch03:6732732..6736409+ functional_description:"Metallophosphoesterase (AHRD V1 **-- C5AIN9_BURGB)"	1
mir1088-5p	Solyc07g041160.2.1	3.0	14.015	1	19	1418	1436	ACAGAUAGAGAAGUGAGCA	UGUUAACUUUUCUAUCUGC	Cleavage	genomic_reference:SL2.50ch07 gene_region:49272644-49276387 transcript_region:SL2.50ch07:49272644..49276387- functional_description:"Uncharacterized membrane protein C776.05 (AHRD V1 **-- YG75_SCHPO)"	1
mir1088-5p	Solyc03g115750.1.1	3.0	5.677	1	24	42	65	ACAGAUAGAGAAGUGAGCACGCAU	GUUUGUUUUCUUUUUUCUAUUUGU	Cleavage	evidence_code:10F0H1E0IEG genomic_reference:SL2.50ch03 gene_region:59422877-59424604 transcript_region:SL2.50ch03:59422877..59424604+ go_terms:GO:0016757 functional_description:"Galactosyltransferase-like protein (Fragment) (AHRD V1 **-- D8RAJ4_SELML); contains Interpro domain(s) IPR004263 Exostosin-like "	1
mir1088-5p	Solyc01g057790.1.1	3.0	17.853	1	22	89	110	ACAGAUAGAGAAGUGAGCACGC	GUAUGUACACAUCUCUAUUUGU	Cleavage	evidence_code:10F0H0E0IEG genomic_reference:SL2.50ch01 gene_region:56798410-56799558 transcript_region:SL2.50ch01:56798410..56799558- functional_description:"Unknown Protein (AHRD V1)"	1
mir1088-5p	Solyc08g074500.2.1	2.5	21.891	1	20	412	431	ACAGAUAGAGAAGUGAGCAC	GCGCUUACCUCUCUAUCUGG	Cleavage	genomic_reference:SL2.50ch08 gene_region:55766335-55779927 transcript_region:SL2.50ch08:55766335..55779927- go_terms:GO:0004003 functional_description:"Chromodomain-helicase-DNA-binding protein 1-like (AHRD V1 *--* CHD1L_HUMAN); contains Interpro domain(s) IPR000330 SNF2-related "	1
mir1088-5p	Solyc01g098510.2.1	3.0	9.148	1	23	497	519	ACAGAUAGAGAAGUGAGCACGCA	UUUGUUCUUAUUACUCUAUCUGG	Translation	genomic_reference:SL2.50ch01 gene_region:80773725-80776265 transcript_region:SL2.50ch01:80773725..80776265- functional_description:"Unknown Protein (AHRD V1)"	1
mir1088-5p	Solyc01g087600.2.1	3.0	12.06	1	19	2823	2841	ACAGAUAGAGAAGUGAGCA	UGCUUAUUCCUCUGUUUGU	Translation	genomic_reference:SL2.50ch01 gene_region:74313470-74318705 transcript_region:SL2.50ch01:74313470..74318705+ functional_description:"Protein E03H4.4 partially confirmed by transcript evidence (AHRD V1 *-*- O17744_CAEEL)"	1
mir1088-5p	Solyc01g104170.2.1	2.0	7.238	1	19	110	128	ACAGAUAGAGAAGUGAGCA	UUUUCACUUCUCUAUCUCU	Cleavage	genomic_reference:SL2.50ch01 gene_region:84393496-84398307 transcript_region:SL2.50ch01:84393496..84398307- go_terms:GO:0008381 functional_description:"Ankyrin repeat domain-containing protein 2 (AHRD V1 ***- B6TNC0_MAIZE); contains Interpro domain(s) IPR002110 Ankyrin "	1
mir1088-5p	Solyc09g098290.2.1	3.0	7.023	1	20	2	21	ACAGAUAGAGAAGUGAGCAC	GUCUUUAUUUCUCUAUCUAU	Cleavage	genomic_reference:SL2.50ch09 gene_region:67431841-67435522 transcript_region:SL2.50ch09:67431841..67435522- go_terms:GO:0004675 functional_description:"Receptor like kinase, RLK"	1
mir1088-5p	Solyc03g083910.2.1	3.0	17.001	1	18	1705	1722	ACAGAUAGAGAAGUGAGC	GUUUGCUUUUCUAUCUGG	Cleavage	genomic_reference:SL2.50ch03 gene_region:47397595-47401871 transcript_region:SL2.50ch03:47397595..47401871- go_terms:GO:0004553 functional_description:"Acid beta-fructofuranosidase (AHRD V1 **-- Q575T1_WHEAT); contains Interpro domain(s) IPR001362 Glycoside hydrolase, family 32 "	1
mir1088-5p	Solyc07g063970.2.1	3.0	14.828	1	23	1905	1927	ACAGAUAGAGAAGUGAGCACGCA	UUCCUGCAUAUUUCUGUAUCUGU	Cleavage	genomic_reference:SL2.50ch07 gene_region:63520045-63522798 transcript_region:SL2.50ch07:63520045..63522798- go_terms:GO:0003700 functional_description:"Transcription factor (Fragment) (AHRD V1 *-** D6MKQ1_9ASPA); contains Interpro domain(s) IPR007087 Zinc finger, C2H2-type "	1
mir1088-5p	Solyc01g106200.1.1	3.0	11.027	1	21	351	371	ACAGAUAGAGAAGUGAGCACG	UGUUCUCAUUUCUAUAUUUGC	Cleavage	evidence_code:10F0H1E0IEG genomic_reference:SL2.50ch01 gene_region:85910651-85912004 transcript_region:SL2.50ch01:85910651..85912004- go_terms:GO:0055085 functional_description:"Oligopeptide transporter 4 (AHRD V1 ***- B6U8Q5_MAIZE); contains Interpro domain(s) IPR004813 Oligopeptide transporter OPT superfamily "	1
mir1088-5p	Solyc12g009700.1.1	3.0	16.67	1	23	845	867	ACAGAUAGAGAAGUGAGCACGCA	UGUAUCUUCAAUUUUCUGUUUGU	Cleavage	evidence_code:10F0H1E0IEG genomic_reference:SL2.50ch12 gene_region:2943402-2948669 transcript_region:SL2.50ch12:2943402..2948669+ functional_description:"Plant synaptotagmin (AHRD V1 ***- B9IMS6_POPTR)"	1
mir1088-5p	Solyc01g102510.2.1	3.0	13.315	1	17	1618	1634	ACAGAUAGAGAAGUGAG	CUUACUUCUCUAUCUAC	Cleavage	genomic_reference:SL2.50ch01 gene_region:83056665-83068391 transcript_region:SL2.50ch01:83056665..83068391- go_terms:GO:0031177 functional_description:"Genomic DNA chromosome 5 P1 clone MXC17 (AHRD V1 *--- Q9FIR4_ARATH); contains Interpro domain(s) IPR017986 WD40 repeat, region "	1
mir1088-5p	Solyc04g009950.2.1	2.5	12.034	1	24	3452	3475	ACAGAUAGAGAAGUGAGCACGCAU	GUGGCUACUUACUUCUAUGUUUGU	Cleavage	genomic_reference:SL2.50ch04 gene_region:3261269-3266696 transcript_region:SL2.50ch04:3261269..3266696+ go_terms:GO:0019904 functional_description:"Pre-mRNA splicing factor (AHRD V1 **-- C5K279_AJEDS); contains Interpro domain(s) IPR015495 Myb transcription factor "	1
mir1088-5p	Solyc02g061980.2.1	3.0	17.732	1	18	481	498	ACAGAUAGAGAAGUGAGC	GUUCACUUCUCUGAUUGU	Cleavage	genomic_reference:SL2.50ch02 gene_region:28099551-28107207 transcript_region:SL2.50ch02:28099551..28107207+ functional_description:"La related protein-like (AHRD V1 *--- Q5NBG8_ORYSJ); contains Interpro domain(s) IPR006630 RNA-binding protein Lupus La "	1
mir1088-5p	Solyc07g049290.2.1	3.0	9.553	1	18	148	165	ACAGAUAGAGAAGUGAGC	GUUUACUUUUCUAUCUUU	Cleavage	genomic_reference:SL2.50ch07 gene_region:56866773-56869777 transcript_region:SL2.50ch07:56866773..56869777- go_terms:GO:0042937,GO:0042936 functional_description:"Nitrate transporter (AHRD V1 **** Q8LG02_ARATH); contains Interpro domain(s) IPR000109 TGF-beta receptor, type I/II extracellular region "	1
mir1088-5p	Solyc09g098520.2.1	3.0	19.555	1	18	42	59	ACAGAUAGAGAAGUGAGC	GCUUGUUUCUCCAUCUGU	Cleavage	genomic_reference:SL2.50ch09 gene_region:67591633-67604989 transcript_region:SL2.50ch09:67591633..67604989+ go_terms:GO:0005338 functional_description:"Nucleotide-sugar transporter UDP N-acetylglucosamine-like signal peptide 9 or more transmembrane domains (Fragment) (AHRD V1 *-** Q5CU24_CRYPV); contains Interpro domain(s) IPR007271 Nucleotide-sugar transporter "	1
mir1088-5p	Solyc06g008590.2.1	3.0	10.719	1	17	50	66	ACAGAUAGAGAAGUGAG	CUCACUUUUCUAUCUCA	Cleavage	genomic_reference:SL2.50ch06 gene_region:2498340-2501460 transcript_region:SL2.50ch06:2498340..2501460+ go_terms:GO:0005515,GO:0003700 functional_description:"Auxin responsive protein (AHRD V1 ***- D9IQE6_CATRO); contains Interpro domain(s) IPR003311 AUX/IAA protein "	1
mir1088-5p	Solyc03g083880.2.1	2.5	17.186	1	18	915	932	ACAGAUAGAGAAGUGAGC	GUACACUUCUUUAUUUGU	Cleavage	genomic_reference:SL2.50ch03 gene_region:47361452-47364301 transcript_region:SL2.50ch03:47361452..47364301+ go_terms:GO:0003700 functional_description:"NAC domain protein IPR003441 (AHRD V1 ***- B9GVQ8_POPTR); contains Interpro domain(s) IPR003441 No apical meristem (NAM) protein "	1
mir1088-5p	Solyc06g011560.2.1	3.0	9.205	1	21	1197	1217	ACAGAUAGAGAAGUGAGCACG	UGUAUUUACUUCCUUGUCUGU	Cleavage	genomic_reference:SL2.50ch06 gene_region:8113883-8117167 transcript_region:SL2.50ch06:8113883..8117167+ functional_description:"mRNA clone RAFL24-05-D16 (AHRD V1 ***- Q67YW5_ARATH)"	1
mir1088-5p	Solyc07g054160.2.1	3.0	20.392	1	21	1295	1315	ACAGAUAGAGAAGUGAGCACG	UGUAUUUACUUAUUUGUCUGU	Translation	genomic_reference:SL2.50ch07 gene_region:59843151-59846915 transcript_region:SL2.50ch07:59843151..59846915+ go_terms:GO:0016021 functional_description:"Senescence-associated protein-like (ISS) (AHRD V1 ***- Q00X72_OSTTA); contains Interpro domain(s) IPR018499 Tetraspanin "	1
mir1088-5p	Solyc03g062860.1.1	3.0	19.591	1	19	1406	1424	ACAGAUAGAGAAGUGAGCA	UGAUCACUCCUUUGUCUGU	Translation	evidence_code:10F0H0E0IEG genomic_reference:SL2.50ch03 gene_region:29739326-29742085 transcript_region:SL2.50ch03:29739326..29742085- go_terms:GO:0003676,GO:0015074,GO:0008270 functional_description:"Transposon Ty1-BL Gag-Pol polyprotein (AHRD V1 *-*- YB11B_YEAST); contains Interpro domain(s) IPR001584 Integrase, catalytic core "	1
mir1088-5p	Solyc09g064470.2.1	3.0	16.701	1	20	1482	1501	ACAGAUAGAGAAGUGAGCAC	GAGCUCCCUUUUCUGUCUGC	Cleavage	genomic_reference:SL2.50ch09 gene_region:57355329-57357925 transcript_region:SL2.50ch09:57355329..57357925+ go_terms:GO:0016757 functional_description:"Galactosyltransferase-like protein (Fragment) (AHRD V1 *--- D8SQH4_SELML); contains Interpro domain(s) IPR004263 Exostosin-like "	1
mir1088-5p	Solyc08g029090.2.1	2.5	10.667	1	17	257	273	ACAGAUAGAGAAGUGAG	CUCAUUUCUCUGUUUGC	Cleavage	genomic_reference:SL2.50ch08 gene_region:22654683-22657391 transcript_region:SL2.50ch08:22654683..22657391+ go_terms:GO:0006355 functional_description:"B3 domain-containing protein At3g18960 (AHRD V1 *-*- Y3896_ARATH); contains Interpro domain(s) IPR003340 Transcriptional factor B3 "	1
mir1088-5p	Solyc02g091140.2.1	2.0	18.508	1	17	640	656	ACAGAUAGAGAAGUGAG	GUCACUUCUGUAUCUGU	Cleavage	genomic_reference:SL2.50ch02 gene_region:47125658-47127421 transcript_region:SL2.50ch02:47125658..47127421- go_terms:GO:0030795 functional_description:"S-adenosyl-L-methionine carboxyl methyltransferase family protein (AHRD V1 **** D7KVS6_ARALY); contains Interpro domain(s) IPR005299 SAM dependent carboxyl methyltransferase "	1
mir1088-5p	Solyc02g069000.1.1	2.5	12.044	1	17	403	419	ACAGAUAGAGAAGUGAG	AUCACUUCUCUAUCUAU	Cleavage	evidence_code:10F0H0E0IEG genomic_reference:SL2.50ch02 gene_region:33535074-33535589 transcript_region:SL2.50ch02:33535074..33535589- go_terms:GO:0005622 functional_description:"Unknown Protein (AHRD V1); contains Interpro domain(s) IPR007087 Zinc finger, C2H2-type "	1
mir1088-5p	Solyc05g025870.2.1	3.0	17.12	1	22	106	127	ACAGAUAGAGAAGUGAGCACGC	GCCUUAUUGCUUUUUUAUCUGU	Cleavage	genomic_reference:SL2.50ch05 gene_region:37117194-37117959 transcript_region:SL2.50ch05:37117194..37117959+ functional_description:"Unknown Protein (AHRD V1)"	1
mir1101-3p	Solyc05g007630.2.1	1.0	19.779	1	21	2482	2502	UUUUUUGCAGAAAUCGACCAA	UUGCUUGAUUUCUGCAAGAAA	Cleavage	genomic_reference:SL2.50ch05 gene_region:2145078-2149204 transcript_region:SL2.50ch05:2145078..2149204- go_terms:GO:0006952,GO:0045893,GO:0006915 functional_description:"Cc-nbs-lrr, resistance protein with an R1 specific domain"	1
mir1101-3p	Solyc05g007610.2.1	1.0	22.667	1	21	2479	2499	UUUUUUGCAGAAAUCGACCAA	UUGCUUGAUUUCUGCAAGAAA	Cleavage	genomic_reference:SL2.50ch05 gene_region:2136050-2142660 transcript_region:SL2.50ch05:2136050..2142660+ go_terms:GO:0005515,GO:0000166 functional_description:"Cc-nbs-lrr, resistance protein with an R1 specific domain"	1
mir1101-3p	Solyc08g061970.2.1	1.0	14.484	1	20	458	477	UUUUUUGCAGAAAUCGACCA	UUGUUGAUUUCUGCAAGAAA	Cleavage	genomic_reference:SL2.50ch08 gene_region:47399954-47404859 transcript_region:SL2.50ch08:47399954..47404859+ go_terms:GO:0004766 functional_description:"Spermidine synthase (AHRD V1 **** A4RYD8_OSTLU); contains Interpro domain(s) IPR001045 Spermine synthase "	1
mir1101-3p	Solyc02g081670.1.1	2.0	14.976	1	21	1150	1170	UUUUUUGCAGAAAUCGACCAA	UUGUUUGAUUUCUGUAAGAAG	Cleavage	evidence_code:10F1H1E1IEG genomic_reference:SL2.50ch02 gene_region:40120235-40121602 transcript_region:SL2.50ch02:40120235..40121602+ go_terms:GO:0008134,GO:0004842 functional_description:"Fimbriata (Fragment) (AHRD V1 **-- Q6QVW9_MIMLE); contains Interpro domain(s) IPR001810 Cyclin-like F-box "	1
mir1101-3p	Solyc01g100340.2.1	3.0	20.478	1	21	877	897	UUUUUUGCAGAAAUCGACCAA	UUGGUUGAUUUCUUUGGAAAA	Cleavage	genomic_reference:SL2.50ch01 gene_region:82170492-82172089 transcript_region:SL2.50ch01:82170492..82172089+ go_terms:GO:0004519,GO:0008116 functional_description:"Pentatricopeptide repeat-containing protein (AHRD V1 ***- D7KIZ3_ARALY); contains Interpro domain(s) IPR002885 Pentatricopeptide repeat "	1
mir1101-3p	Solyc05g012740.1.1	2.0	20.116	1	21	2467	2487	UUUUUUGCAGAAAUCGACCAA	UUGCUUGAUUUUUGUAAAAAG	Cleavage	evidence_code:10F0H1E0IEG genomic_reference:SL2.50ch05 gene_region:5910570-5914278 transcript_region:SL2.50ch05:5910570..5914278- go_terms:GO:0006952,GO:0006915 functional_description:"Cc-nbs-lrr, resistance protein with an R1 specific domain"	1
mir1101-3p	Solyc04g007490.2.1	1.5	22.425	1	20	2381	2400	UUUUUUGCAGAAAUCGACCA	UGCUCGAUUUCUGCAAGGAG	Cleavage	genomic_reference:SL2.50ch04 gene_region:1161752-1165461 transcript_region:SL2.50ch04:1161752..1165461- go_terms:GO:0005515,GO:0000166 functional_description:"Cc-nbs-lrr, resistance protein with an R1 specific domain"	1
mir1101-3p	Solyc07g042380.2.1	2.5	19.386	1	20	2112	2131	UUUUUUGCAGAAAUCGACCA	UGGUGGAUUUUUGCAGAGAA	Cleavage	genomic_reference:SL2.50ch07 gene_region:52832624-52846801 transcript_region:SL2.50ch07:52832624..52846801- go_terms:GO:0005488 functional_description:"Ribosomal RNA processing protein (AHRD V1 *--- A6ZWN4_YEAS7); contains Interpro domain(s) IPR012978 Region of unknown function, NUC173 "	1
mir1101-3p	Solyc01g090710.2.1	3.0	15.584	1	21	433	453	UUUUUUGCAGAAAUCGACCAA	UUGGUGGAUUUCCGCGAAAAG	Cleavage	genomic_reference:SL2.50ch01 gene_region:76110717-76113403 transcript_region:SL2.50ch01:76110717..76113403+ go_terms:GO:0005515,GO:0030060 functional_description:"Malate dehydrogenase, cytoplasmic (AHRD V1 **** MDHC_ORYSJ); contains Interpro domain(s) IPR011274 Malate dehydrogenase, NAD-dependent, cytosolic "	1
mir1101-3p	Solyc02g086540.1.1	1.0	19.274	1	21	1211	1231	UUUUUUGCAGAAAUCGACCAA	UGGCUCGAUUUUUGCAAGAAA	Cleavage	evidence_code:10F0H0E0IEG genomic_reference:SL2.50ch02 gene_region:43786951-43790192 transcript_region:SL2.50ch02:43786951..43790192- go_terms:GO:0000228 functional_description:"Double-strand-break repair protein rad21 (AHRD V1 *-*- C5FNZ1_NANOT); contains Interpro domain(s) IPR006910 Rad21/Rec8 like protein, N-terminal "	1
mir1101-3p	Solyc06g065580.2.1	1.5	17.666	1	18	1225	1242	UUUUUUGCAGAAAUCGAC	GUUGAUUUUUGCAAAAAG	Cleavage	genomic_reference:SL2.50ch06 gene_region:37357720-37366233 transcript_region:SL2.50ch06:37357720..37366233- go_terms:GO:0042802,GO:0004845 functional_description:"Uridine kinase (AHRD V1 ***- D7LLX3_ARALY); contains Interpro domain(s) IPR000764 Uridine kinase "	1
mir1101-3p	Solyc05g014380.2.1	3.0	15.961	1	21	61	81	UUUUUUGCAGAAAUCGACCAA	UUGGUAGAUUUUUUCAAGAAA	Cleavage	genomic_reference:SL2.50ch05 gene_region:8239463-8243866 transcript_region:SL2.50ch05:8239463..8243866+ go_terms:GO:0015431 functional_description:"Multidrug resistance protein ABC transporter family (AHRD V1 ***- B9HTC0_POPTR); contains Interpro domain(s) IPR001140 ABC transporter, transmembrane region "	1
mir1101-3p	Solyc12g027540.1.1	1.5	10.63	1	21	6	26	UUUUUUGCAGAAAUCGACCAA	UAGAUUGGUUUCUGCAGAAAA	Cleavage	evidence_code:10F1H0E1IEG genomic_reference:SL2.50ch12 gene_region:17503928-17504122 transcript_region:SL2.50ch12:17503928..17504122+ functional_description:"Unknown Protein (AHRD V1)"	1
mir1101-3p	Solyc04g074710.2.1	1.5	21.716	1	18	1207	1224	UUUUUUGCAGAAAUCGAC	GUCAAUUUCUGCAGAAAA	Cleavage	genomic_reference:SL2.50ch04 gene_region:58224199-58231405 transcript_region:SL2.50ch04:58224199..58231405- go_terms:GO:0008479,GO:0005515 functional_description:"Queuine tRNA-ribosyltransferase (AHRD V1 **** B9RJQ2_RICCO); contains Interpro domain(s) IPR004803 Queuine tRNA-ribosyltransferase "	1
mir1101-3p	Solyc01g079600.2.1	2.5	24.897	1	21	289	309	UUUUUUGCAGAAAUCGACCAA	UUCGUCGAUGUCUGUGGAAAA	Cleavage	genomic_reference:SL2.50ch01 gene_region:71215157-71218914 transcript_region:SL2.50ch01:71215157..71218914- go_terms:GO:0006629 functional_description:"Lipase (AHRD V1 *-*- C1FIH0_9CHLO); contains Interpro domain(s) IPR002921 Lipase, class 3 "	1
mir1101-3p	Solyc05g007350.1.1	2.5	20.931	1	21	2587	2607	UUUUUUGCAGAAAUCGACCAA	UUGCUUUAUUUCUGCAAGGAA	Cleavage	evidence_code:10F0H1E0IEG genomic_reference:SL2.50ch05 gene_region:1970981-1974797 transcript_region:SL2.50ch05:1970981..1974797- go_terms:GO:0006952,GO:0007049,GO:0006915 functional_description:"Cc-nbs-lrr, resistance protein with an R1 specific domain"	1
mir1101-3p	Solyc09g064440.2.1	2.5	20.068	1	21	1844	1864	UUUUUUGCAGAAAUCGACCAA	UUGCUGGAUUUCUGCAAGAGG	Cleavage	genomic_reference:SL2.50ch09 gene_region:57309683-57320332 transcript_region:SL2.50ch09:57309683..57320332+ go_terms:GO:0015431 functional_description:"ABC transporter C family member 5 (AHRD V1 **-- AB5C_ARATH); contains Interpro domain(s) IPR001140 ABC transporter, transmembrane region "	1
mir1101-3p	Solyc03g112660.2.1	2.5	20.112	1	19	20	38	UUUUUUGCAGAAAUCGACC	GGUGGGUUUCUGCAAGAAG	Cleavage	genomic_reference:SL2.50ch03 gene_region:57083095-57092849 transcript_region:SL2.50ch03:57083095..57092849+ functional_description:"MOS1 (AHRD V1 *-*- D9IVG9_ARATH); contains Interpro domain(s) IPR009738 BAT2, N-terminal "	1
mir1101-3p	Solyc06g074190.2.1	2.0	17.593	1	20	224	243	UUUUUUGCAGAAAUCGACCA	UUGUCGGUUUCGGCAAGAAA	Cleavage	genomic_reference:SL2.50ch06 gene_region:42262927-42265722 transcript_region:SL2.50ch06:42262927..42265722- functional_description:"Os04g0625000 protein (Fragment) (AHRD V1 *-*- Q0J9Y7_ORYSJ)"	1
mir1101-3p	Solyc04g005560.2.1	3.0	18.669	1	20	4433	4452	UUUUUUGCAGAAAUCGACCA	UGGUGAGUUUCUGCAAGAAA	Cleavage	genomic_reference:SL2.50ch04 gene_region:374381-379758 transcript_region:SL2.50ch04:374381..379758+ go_terms:GO:0042803 functional_description:"Guanine nucleotide exchange factor-like protein (AHRD V1 **-- Q9LZX8_ARATH); contains Interpro domain(s) IPR000904 SEC7-like "	1
mir1101-3p	Solyc02g078640.2.1	2.0	15.235	1	21	2620	2640	UUUUUUGCAGAAAUCGACCAA	UUAAUUGAUUUCUGCAAAGAU	Cleavage	genomic_reference:SL2.50ch02 gene_region:37856990-37880778 transcript_region:SL2.50ch02:37856990..37880778- go_terms:GO:0008017 functional_description:"Microtubule associated protein (AHRD V1 *--* A8J2Q6_CHLRE); contains Interpro domain(s) IPR011989 Armadillo-like helical "	1
mir1101-3p	Solyc04g008780.2.1	2.0	16.662	1	18	520	537	UUUUUUGCAGAAAUCGAC	GUUGAAUUCUGCAAAAAG	Cleavage	genomic_reference:SL2.50ch04 gene_region:2420696-2423766 transcript_region:SL2.50ch04:2420696..2423766+ go_terms:GO:0004090 functional_description:"Dihydroflavonol 4-reductase family (AHRD V1 **** D7MD06_ARALY); contains Interpro domain(s) IPR016040 NAD(P)-binding domain "	1
mir1101-3p	Solyc10g079250.1.1	2.0	19.3	1	18	214	231	UUUUUUGCAGAAAUCGAC	GGCGAUUUUUGCAAAGAA	Cleavage	evidence_code:10F0H1E1IEG genomic_reference:SL2.50ch10 gene_region:60144419-60149387 transcript_region:SL2.50ch10:60144419..60149387- go_terms:GO:0006259,GO:0017111,GO:0006281 functional_description:"Protein recA (AHRD V1 ***- Q0F3T6_9PROT); contains Interpro domain(s) IPR013765 RecA IPR003593 ATPase, AAA+ type, core "	1
mir1101-3p	Solyc01g094210.2.1	2.5	11.134	1	21	1077	1097	UUUUUUGCAGAAAUCGACCAA	UUGCUCGAAUUUUUCAAAAAA	Cleavage	genomic_reference:SL2.50ch01 gene_region:77532371-77534840 transcript_region:SL2.50ch01:77532371..77534840+ go_terms:GO:0004090 functional_description:"Carbonyl reductase 3 (AHRD V1 **** B6TRS7_MAIZE); contains Interpro domain(s) IPR002347 Glucose/ribitol dehydrogenase "	1
mir1101-3p	Solyc03g118860.2.1	3.0	20.697	1	21	825	845	UUUUUUGCAGAAAUCGACCAA	UUGAUUGGUUUUGGCAAAAGA	Cleavage	genomic_reference:SL2.50ch03 gene_region:61702376-61705855 transcript_region:SL2.50ch03:61702376..61705855- go_terms:GO:0016758 functional_description:"UDP-N-acetylglucosamine--N-acetylmuramyl-(pentapeptide) pyrophosphoryl-undecaprenol N-acetylglucosamine transferase (AHRD V1 **** D5BLI8_ZUNPS); contains Interpro domain(s) IPR006009 N-acetylglucosaminyltransferase, MurG "	1
mir1101-3p	Solyc01g006990.2.1	3.0	15.296	1	21	1144	1164	UUUUUUGCAGAAAUCGACCAA	UUGAUUGAUUUGUGUGAAAAG	Translation	genomic_reference:SL2.50ch01 gene_region:1556952-1559079 transcript_region:SL2.50ch01:1556952..1559079- go_terms:GO:0003779 functional_description:"F-box family protein (AHRD V1 ***- D7KNJ0_ARALY); contains Interpro domain(s) IPR001810 Cyclin-like F-box "	1
mir1101-3p	Solyc05g005000.2.1	3.0	20.196	1	21	833	853	UUUUUUGCAGAAAUCGACCAA	UUGUUCGAGUUUUGCAACAAA	Cleavage	genomic_reference:SL2.50ch05 gene_region:1406-5315 transcript_region:SL2.50ch05:1406..5315- go_terms:GO:0004806 functional_description:"Lipase (AHRD V1 **** B6UAB9_MAIZE)"	1
mir1101-3p	Solyc02g087550.2.1	2.0	11.026	1	18	1737	1754	UUUUUUGCAGAAAUCGAC	GUUGUUUUCUGCAGAAAA	Cleavage	genomic_reference:SL2.50ch02 gene_region:44534583-44538659 transcript_region:SL2.50ch02:44534583..44538659- go_terms:GO:0016757 functional_description:"Beta-1,3-galactosyl-O-glycosyl-glycoprotein beta-1,6-N-acetylglucosaminyltransferase 4 (AHRD V1 *--* GCNT4_DANRE); contains Interpro domain(s) IPR003406 Glycosyl transferase, family 14 "	1
mir1101-3p	Solyc03g096790.2.1	3.0	19.912	1	21	216	236	UUUUUUGCAGAAAUCGACCAA	UUGCUCAAUUUCUGCUGAAAA	Cleavage	genomic_reference:SL2.50ch03 gene_region:52577946-52584548 transcript_region:SL2.50ch03:52577946..52584548+ functional_description:"Autophagy-related protein 13 (AHRD V1 *-*- C1GRW0_PARBA); contains Interpro domain(s) IPR018731 Autophagy-related protein 13 "	1
mir1101-3p	Solyc05g005330.2.1	3.0	18.378	1	21	2620	2640	UUUUUUGCAGAAAUCGACCAA	UUGCUUGAGUUUUGUAAAAAG	Cleavage	genomic_reference:SL2.50ch05 gene_region:262592-266801 transcript_region:SL2.50ch05:262592..266801+ go_terms:GO:0006952,GO:0006915 functional_description:"Cc-nbs-lrr, resistance protein with an R1 specific domain"	1
mir1101-3p	Solyc06g062960.1.1	3.0	22.477	1	19	200	218	UUUUUUGCAGAAAUCGACC	GGUUGAUUACUGCGGAAGA	Translation	evidence_code:10F0H1E1IEG genomic_reference:SL2.50ch06 gene_region:36127141-36127632 transcript_region:SL2.50ch06:36127141..36127632- functional_description:"Unknown Protein (AHRD V1); contains Interpro domain(s) IPR012876 Protein of unknown function DUF1677, plant "	1
mir1101-3p	Solyc02g093600.2.1	3.0	19.858	1	19	409	427	UUUUUUGCAGAAAUCGACC	GGGUGAUUUCUGCAGGAAG	Cleavage	genomic_reference:SL2.50ch02 gene_region:48980255-48981199 transcript_region:SL2.50ch02:48980255..48981199+ go_terms:GO:0051082 functional_description:"class I heat shock protein (AHRD V1 ***- Q69BI7_CARPA); contains Interpro domain(s) IPR008978 HSP20-like chaperone "	1
mir1101-3p	Solyc06g068010.2.1	3.0	14.963	1	19	576	594	UUUUUUGCAGAAAUCGACC	GGUUGGUUUCUUCAGAAGA	Cleavage	genomic_reference:SL2.50ch06 gene_region:38545387-38550453 transcript_region:SL2.50ch06:38545387..38550453+ go_terms:GO:0005488 functional_description:"Biotin carboxyl carrier protein of acetyl-CoA carboxylase (AHRD V1 *-*- C6NTC5_9GAMM); contains Interpro domain(s) IPR011053 Single hybrid motif "	1
mir1101-3p	Solyc07g064130.1.1	3.0	19.28	1	19	353	371	UUUUUUGCAGAAAUCGACC	GGUUGAUCUUUGCAGGAAA	Cleavage	evidence_code:10F1H1E1IEG genomic_reference:SL2.50ch07 gene_region:63629717-63631090 transcript_region:SL2.50ch07:63629717..63631090+ go_terms:GO:0031386,GO:0043008 functional_description:"Ubiquitin (AHRD V1 ***- Q39257_PEA); contains Interpro domain(s) IPR019956 Ubiquitin subgroup "	1
mir1101-3p	Solyc07g006480.2.1	2.5	8.365	1	20	104	123	UUUUUUGCAGAAAUCGACCA	UUGUCCAUUUUUGCAAAAAU	Cleavage	genomic_reference:SL2.50ch07 gene_region:1259248-1261525 transcript_region:SL2.50ch07:1259248..1261525- go_terms:GO:0004675 functional_description:"LRR receptor-like serine/threonine-protein kinase FEI 1 (AHRD V1 **** FEI1_ARATH); contains Interpro domain(s) IPR002290 Serine/threonine protein kinase "	1
mir1101-3p	Solyc10g006090.2.1	3.0	19.582	1	19	1467	1485	UUUUUUGCAGAAAUCGACC	GGUUGAUUUUUCCAGAAAG	Cleavage	genomic_reference:SL2.50ch10 gene_region:814243-825414 transcript_region:SL2.50ch10:814243..825414+ go_terms:GO:0003700 functional_description:"Genomic DNA chromosome 5 P1 clone MTE17 (AHRD V1 **-- Q9FJ71_ARATH); contains Interpro domain(s) IPR011011 Zinc finger, FYVE/PHD-type "	1
mir1101-3p	Solyc03g083140.2.1	2.5	23.186	1	18	303	320	UUUUUUGCAGAAAUCGAC	GUAGAUUUUUGCAAAAAU	Cleavage	genomic_reference:SL2.50ch03 gene_region:46519669-46520846 transcript_region:SL2.50ch03:46519669..46520846+ functional_description:"Unknown Protein (AHRD V1)"	1
mir1101-3p	Solyc01g099430.2.1	2.0	13.178	1	17	8	24	UUUUUUGCAGAAAUCGA	UUGAUUUCUGCAGGGAA	Cleavage	genomic_reference:SL2.50ch01 gene_region:81453524-81454548 transcript_region:SL2.50ch01:81453524..81454548+ go_terms:GO:0006310 functional_description:"ATP-dependent DNA helicase RecQ (AHRD V1 ***- A8LW30_SALAI); contains Interpro domain(s) IPR004589 DNA helicase, ATP-dependent, RecQ type "	1
mir1101-3p	Solyc09g066360.1.1	2.5	15.15	1	20	547	566	UUUUUUGCAGAAAUCGACCA	UUGUUGAUUUCUUCAGAAAG	Cleavage	evidence_code:10F1H1E1IEG genomic_reference:SL2.50ch09 gene_region:60391559-60392140 transcript_region:SL2.50ch09:60391559..60392140+ go_terms:GO:0016563,GO:0003700 functional_description:"Ethylene-responsive transcription factor 2 (AHRD V1 **** B6SSU7_MAIZE); contains Interpro domain(s) IPR001471 Pathogenesis-related transcriptional factor and ERF, DNA-binding "	1
mir1101-3p	Solyc07g063340.2.1	2.5	13.705	1	20	316	335	UUUUUUGCAGAAAUCGACCA	UGAUUGAUUUUGGUAAAAAA	Cleavage	genomic_reference:SL2.50ch07 gene_region:63054493-63056714 transcript_region:SL2.50ch07:63054493..63056714- functional_description:"COSII_At1g13380 (Fragment) (AHRD V1 *-*- C0KEY3_SOLDU); contains Interpro domain(s) IPR009606 Protein of unknown function DUF1218 "	1
mir1101-3p	Solyc01g111180.2.1	2.5	11.968	1	20	38657	38676	UUUUUUGCAGAAAUCGACCA	UAGUCAAUUUCUGGAAAAAA	Cleavage	genomic_reference:SL2.50ch01 gene_region:89072019-89286640 transcript_region:SL2.50ch01:89072019..89286640- functional_description:"Unknown Protein (AHRD V1)"	1
mir1101-3p	Solyc01g110700.2.1	2.5	11.968	1	20	68368	68387	UUUUUUGCAGAAAUCGACCA	UAGUCAAUUUCUGGAAAAAA	Cleavage	genomic_reference:SL2.50ch01 gene_region:89071526-89315619 transcript_region:SL2.50ch01:89071526..89315619- functional_description:"Unknown Protein (AHRD V1)"	1
mir1101-3p	Solyc08g080280.2.1	2.5	17.862	1	20	1139	1158	UUUUUUGCAGAAAUCGACCA	UGUUUGAUUUCUUCAAGGAA	Cleavage	genomic_reference:SL2.50ch08 gene_region:60753181-60757852 transcript_region:SL2.50ch08:60753181..60757852- functional_description:"Unknown Protein (AHRD V1)"	1
mir1101-3p	Solyc02g037490.1.1	2.0	9.748	1	17	1505	1521	UUUUUUGCAGAAAUCGA	UUGAUUUCUGUAGAGAA	Cleavage	evidence_code:10F0H1E1IEG genomic_reference:SL2.50ch02 gene_region:21617137-21618795 transcript_region:SL2.50ch02:21617137..21618795- go_terms:GO:0016208 functional_description:"Acyl-CoA synthetase/AMP-acid ligase II (AHRD V1 **** Q2W3Z0_MAGSA); contains Interpro domain(s) IPR000873 AMP-dependent synthetase and ligase "	1
mir1101-3p	Solyc02g067210.2.1	1.5	15.654	1	17	1171	1187	UUUUUUGCAGAAAUCGA	UCUAUUUCUGCAAAAGA	Cleavage	genomic_reference:SL2.50ch02 gene_region:31975416-31981655 transcript_region:SL2.50ch02:31975416..31981655- go_terms:GO:0003676 functional_description:"Nucleic acid binding protein (AHRD V1 **-* B6UDK8_MAIZE); contains Interpro domain(s) IPR018111 K Homology, type 1, subgroup "	1
mir1101-3p	Solyc05g006460.1.1	2.0	16.445	1	17	901	917	UUUUUUGCAGAAAUCGA	UUGGUUUCUGCAAGAGA	Cleavage	evidence_code:10F0H1E0IEG genomic_reference:SL2.50ch05 gene_region:1079053-1081504 transcript_region:SL2.50ch05:1079053..1081504- go_terms:GO:0004519 functional_description:"Pentatricopeptide repeat-containing protein (AHRD V1 ***- D7M3D7_ARALY); contains Interpro domain(s) IPR002885 Pentatricopeptide repeat "	1
mir1101-3p	Solyc03g123630.2.1	2.0	15.437	1	17	169	185	UUUUUUGCAGAAAUCGA	UCGAUUUUUGUAAAAGG	Cleavage	genomic_reference:SL2.50ch03 gene_region:64478109-64481386 transcript_region:SL2.50ch03:64478109..64481386- go_terms:GO:0005618,GO:0030599 functional_description:"Pectinesterase (AHRD V1 ***- Q564D7_SOLLC); contains Interpro domain(s) IPR000070 Pectinesterase, catalytic "	1
mir1101-3p	Solyc09g072890.1.1	3.0	14.721	1	19	515	533	UUUUUUGCAGAAAUCGACC	GUUCGGUUUCUGCAAAAUC	Cleavage	evidence_code:10F0H1E1IEG genomic_reference:SL2.50ch09 gene_region:61075116-61081203 transcript_region:SL2.50ch09:61075116..61081203- go_terms:GO:0005634 functional_description:"Histone-lysine n-methyltransferase (AHRD V1 *-*- B0XIT7_CULQU); contains Interpro domain(s) IPR001214 SET "	1
mir1101-3p	Solyc07g054770.1.1	2.0	21.336	1	21	171	191	UUUUUUGCAGAAAUCGACCAA	UUCUUUGAUUUCUCCAAAAAG	Cleavage	evidence_code:10F1H0E1IEG genomic_reference:SL2.50ch07 gene_region:60305991-60306260 transcript_region:SL2.50ch07:60305991..60306260- functional_description:"Wound induced protein (AHRD V1 ***- B6SKC8_MAIZE)"	1
mir1101-3p	Solyc02g014320.1.1	3.0	12.289	1	21	600	620	UUUUUUGCAGAAAUCGACCAA	UUUGUUGAAAUCUGCAAAAGA	Cleavage	evidence_code:10F0H1E0IEG genomic_reference:SL2.50ch02 gene_region:6961525-6966442 transcript_region:SL2.50ch02:6961525..6966442+ functional_description:"NAK-type protein kinase (AHRD V1 *-*- Q1W203_TOBAC)"	1
mir1101-3p	Solyc10g079040.1.1	3.0	15.828	1	21	512	532	UUUUUUGCAGAAAUCGACCAA	UGGGUUUAUUUCUUCAGAAAA	Cleavage	evidence_code:10F0H1E0IEG genomic_reference:SL2.50ch10 gene_region:59998278-60001434 transcript_region:SL2.50ch10:59998278..60001434+ go_terms:GO:0009058,GO:0016021 functional_description:"Squalene synthase (AHRD V1 ***- O22107_SOYBN); contains Interpro domain(s) IPR006449 Farnesyl-diphosphate farnesyltransferase "	1
mir1101-3p	Solyc03g097590.2.1	3.0	10.77	1	21	32	52	UUUUUUGCAGAAAUCGACCAA	UUGCUUGUCUUUUGCAAAAAA	Cleavage	genomic_reference:SL2.50ch03 gene_region:53372336-53374204 transcript_region:SL2.50ch03:53372336..53374204- go_terms:GO:0016021 functional_description:"MtN3-like protein (AHRD V1 **-- Q9LUE3_ARATH); contains Interpro domain(s) IPR018179 RAG1-activating protein 1 homologue "	1
mir1101-3p	Solyc10g079060.1.1	3.0	19.495	1	21	611	631	UUUUUUGCAGAAAUCGACCAA	UGGGUUUAUUUCUUCAGAAAA	Cleavage	evidence_code:10F0H1E1IEG genomic_reference:SL2.50ch10 gene_region:60011312-60014883 transcript_region:SL2.50ch10:60011312..60014883- go_terms:GO:0009058,GO:0016021 functional_description:"Squalene synthase (AHRD V1 ***- Q9XF02_CAPAN); contains Interpro domain(s) IPR006449 Farnesyl-diphosphate farnesyltransferase "	1
mir1101-3p	Solyc10g050860.1.1	2.5	18.134	1	21	531	551	UUUUUUGCAGAAAUCGACCAA	UUUAUCGAUUUUUGUAGGAGA	Cleavage	evidence_code:10F0H1E1IEG genomic_reference:SL2.50ch10 gene_region:46447848-46455490 transcript_region:SL2.50ch10:46447848..46455490- go_terms:GO:0005515 functional_description:"Polyadenylate-binding protein 4 (AHRD V1 **-* PABP4_HUMAN); contains Interpro domain(s) IPR012677 Nucleotide-binding, alpha-beta plait "	1
mir1101-3p	Solyc10g005880.2.1	2.5	21.586	1	18	826	843	UUUUUUGCAGAAAUCGAC	GUAGAUUUCUGCAAGAGG	Cleavage	genomic_reference:SL2.50ch10 gene_region:674706-683027 transcript_region:SL2.50ch10:674706..683027+ go_terms:GO:0004849 functional_description:"Uridine kinase (AHRD V1 **** B9S0W5_RICCO); contains Interpro domain(s) IPR000764 Uridine kinase "	1
mir1101-3p	Solyc04g050920.2.1	2.5	18.598	1	17	526	542	UUUUUUGCAGAAAUCGA	GGGAUUUCUGCAAAAAG	Cleavage	genomic_reference:SL2.50ch04 gene_region:48128774-48132067 transcript_region:SL2.50ch04:48128774..48132067+ go_terms:GO:0006810 functional_description:"Os02g0504100 protein (Fragment) (AHRD V1 *-*- Q0E114_ORYSJ)"	1
mir1101-3p	Solyc07g065890.2.1	3.0	14.252	1	18	898	915	UUUUUUGCAGAAAUCGAC	GUUGAUUUUUGUAAGAGG	Cleavage	genomic_reference:SL2.50ch07 gene_region:64709096-64715579 transcript_region:SL2.50ch07:64709096..64715579+ go_terms:GO:0004849 functional_description:"Uridine kinase (AHRD V1 **** B9N5N9_POPTR); contains Interpro domain(s) IPR000764 Uridine kinase "	1
mir1101-3p	Solyc05g054670.2.1	3.0	19.544	1	21	367	387	UUUUUUGCAGAAAUCGACCAA	UGGGUCGACUUCUCCAAAAGG	Cleavage	genomic_reference:SL2.50ch05 gene_region:63680163-63685587 transcript_region:SL2.50ch05:63680163..63685587- functional_description:"Os07g0175100 protein (Fragment) (AHRD V1 **-- Q0D898_ORYSJ)"	1
mir1101-3p	Solyc01g110290.2.1	3.0	16.171	1	21	780	800	UUUUUUGCAGAAAUCGACCAA	UGGGUUUAUUUCUUCAGAAAA	Cleavage	genomic_reference:SL2.50ch01 gene_region:88779362-88786983 transcript_region:SL2.50ch01:88779362..88786983+ go_terms:GO:0005515,GO:0004310 functional_description:"Squalene synthase (AHRD V1 ***- D0VFU8_SOLLC); contains Interpro domain(s) IPR006449 Farnesyl-diphosphate farnesyltransferase "	1
mir1101-3p	Solyc11g068720.1.1	3.0	16.491	1	21	270	290	UUUUUUGCAGAAAUCGACCAA	UUUGUCAGUUUCAGCAAGAAA	Cleavage	evidence_code:10F0H1E0IEG genomic_reference:SL2.50ch11 gene_region:50435738-50439395 transcript_region:SL2.50ch11:50435738..50439395+ functional_description:"Os04g0625000 protein (Fragment) (AHRD V1 *-*- Q0J9Y7_ORYSJ)"	1
mir1101-3p	Solyc05g006930.2.1	3.0	19.057	1	18	323	340	UUUUUUGCAGAAAUCGAC	GUUGAUUUUUGGAGAAAA	Cleavage	genomic_reference:SL2.50ch05 gene_region:1531674-1536511 transcript_region:SL2.50ch05:1531674..1536511+ functional_description:"5&apos;-AMP-activated protein kinase subunit beta-2 (AHRD V1 *--- AAKB2_RAT)"	1
mir1101-3p	Solyc01g087530.2.1	3.0	13.51	1	18	2076	2093	UUUUUUGCAGAAAUCGAC	GUUGAUUUUUGCAGCAAA	Cleavage	genomic_reference:SL2.50ch01 gene_region:74229849-74238478 transcript_region:SL2.50ch01:74229849..74238478+ go_terms:GO:0016020 functional_description:"Zinc transporter (AHRD V1 *-*- D5H5M3_SALRM); contains Interpro domain(s) IPR003689 Zinc/iron permease "	1
mir1101-3p	Solyc08g075570.2.1	2.0	10.37	1	18	2366	2383	UUUUUUGCAGAAAUCGAC	GUCACUUUCUGCAAAAAA	Cleavage	genomic_reference:SL2.50ch08 gene_region:56900486-56903907 transcript_region:SL2.50ch08:56900486..56903907+ go_terms:GO:0015204 functional_description:"Urea active transporter-like protein (AHRD V1 **** Q9FHJ8_ARATH); contains Interpro domain(s) IPR019900 Sodium/solute symporter, subgroup "	1
mir1101-3p	Solyc03g096170.1.1	2.0	20.3	1	17	81	97	UUUUUUGCAGAAAUCGA	UCGAUUUCUUCAAAAAU	Cleavage	evidence_code:10F0H0E0IEG genomic_reference:SL2.50ch03 gene_region:51508353-51508829 transcript_region:SL2.50ch03:51508353..51508829+ functional_description:"Unknown Protein (AHRD V1)"	1
mir1101-3p	Solyc12g011290.1.1	3.0	16.815	1	21	333	353	UUUUUUGCAGAAAUCGACCAA	UUGCUCCAUUUCUCUAGAAAA	Cleavage	evidence_code:10F0H1E1IEG genomic_reference:SL2.50ch12 gene_region:4145546-4151148 transcript_region:SL2.50ch12:4145546..4151148+ go_terms:GO:0007018 functional_description:"Kinesin (AHRD V1 *-*- A6YTD6_CUCME); contains Interpro domain(s) IPR001752 Kinesin, motor region "	1
mir1101-3p	Solyc01g056570.2.1	3.0	15.239	1	18	572	589	UUUUUUGCAGAAAUCGAC	GUUGGUUUCUGCAGCAAA	Cleavage	genomic_reference:SL2.50ch01 gene_region:47598007-47606622 transcript_region:SL2.50ch01:47598007..47606622- go_terms:GO:0005086 functional_description:"Regulator of chromosome condensation (RCC1)-like protein (AHRD V1 *--- D0NM06_PHYIN); contains Interpro domain(s) IPR009091 Regulator of chromosome condensation/beta-lactamase-inhibitor protein II "	1
mir1101-3p	Solyc10g054600.1.1	2.0	13.598	1	19	28	46	UUUUUUGCAGAAAUCGACC	GUUCAAUUUUUGCAAGAAA	Cleavage	evidence_code:10F0H1E0IEG genomic_reference:SL2.50ch10 gene_region:51152259-51153655 transcript_region:SL2.50ch10:51152259..51153655+ go_terms:GO:0006915 functional_description:"Nbs, resistance protein fragment"	1
mir1101-3p	Solyc06g073360.2.1	3.0	14.571	1	20	74	93	UUUUUUGCAGAAAUCGACCA	UGUUCGAUUUCGGUGAAAAU	Cleavage	genomic_reference:SL2.50ch06 gene_region:41594463-41597870 transcript_region:SL2.50ch06:41594463..41597870+ functional_description:"Unknown Protein (AHRD V1)"	1
mir1101-3p	Solyc06g083750.2.1	2.5	18.487	1	17	777	793	UUUUUUGCAGAAAUCGA	UCGAUUUCUGCACAAAU	Cleavage	genomic_reference:SL2.50ch06 gene_region:45375558-45377192 transcript_region:SL2.50ch06:45375558..45377192- go_terms:GO:0005515 functional_description:"Cysteine-rich repeat secretory protein 3 (AHRD V1 ***- CRR3_ARATH); contains Interpro domain(s) IPR002902 Protein of unknown function DUF26 "	1
mir1101-3p	Solyc04g056320.1.1	2.5	16.213	1	17	467	483	UUUUUUGCAGAAAUCGA	GUGAUUUCUGCGGAAAA	Cleavage	evidence_code:10F0H1E1IEG genomic_reference:SL2.50ch04 gene_region:53214442-53215563 transcript_region:SL2.50ch04:53214442..53215563+ go_terms:GO:0003700,GO:0008270 functional_description:"Zinc finger family protein (AHRD V1 *-** D7KK61_ARALY); contains Interpro domain(s) IPR007087 Zinc finger, C2H2-type "	1
mir1101-3p	Solyc04g077420.2.1	2.5	19.928	1	19	536	553	UUUUUUGCAGAAAUCGACC	GGUC-AUUUCUGCAAGAAA	Cleavage	genomic_reference:SL2.50ch04 gene_region:59927141-59933091 transcript_region:SL2.50ch04:59927141..59933091- functional_description:"Unknown Protein (AHRD V1)"	1
mir1101-3p	Solyc01g066070.2.1	3.0	7.32	1	19	121	139	UUUUUUGCAGAAAUCGACC	GGUUAAUUGUUGCAAAAAA	Translation	genomic_reference:SL2.50ch01 gene_region:65436585-65439158 transcript_region:SL2.50ch01:65436585..65439158- go_terms:GO:0005975 functional_description:"Polygalacturonase (AHRD V1 ***- Q2M4X6_LILLO); contains Interpro domain(s) IPR012334 Pectin lyase fold "	1
mir1101-3p	Solyc03g123610.2.1	2.0	19.245	1	19	138	156	UUUUUUGCAGAAAUCGACC	GCUCGAUUUAUGCGAAAAG	Translation	genomic_reference:SL2.50ch03 gene_region:64464540-64471268 transcript_region:SL2.50ch03:64464540..64471268- go_terms:GO:0005524 functional_description:"Alanine aminotransferase (AHRD V1 ***- Q6VEJ5_CAPAN); contains Interpro domain(s) IPR004839 Aminotransferase, class I and II "	1
mir1101-3p	Solyc02g090070.2.1	2.5	20.172	1	19	1110	1128	UUUUUUGCAGAAAUCGACC	GUUUGAUUUCUGCAAUGAA	Cleavage	genomic_reference:SL2.50ch02 gene_region:46291959-46294771 transcript_region:SL2.50ch02:46291959..46294771- go_terms:GO:0005515,GO:0009416 functional_description:"Phototropic-responsive NPH3 family protein (AHRD V1 **-- D7MMF7_ARALY); contains Interpro domain(s) IPR004249 NPH3 "	1
mir1101-3p	Solyc06g060350.2.1	3.0	16.058	1	19	1023	1041	UUUUUUGCAGAAAUCGACC	GGUCAAUUUCUUCAAGGAA	Cleavage	genomic_reference:SL2.50ch06 gene_region:34715765-34732079 transcript_region:SL2.50ch06:34715765..34732079+ go_terms:GO:0005634,GO:0017111 functional_description:"Replication factor C subunit 1 (AHRD V1 *--- C5FPB4_NANOT); contains Interpro domain(s) IPR004582 Checkpoint protein Rad24 "	1
mir1101-3p	Solyc09g031870.2.1	2.5	17.221	1	17	52	68	UUUUUUGCAGAAAUCGA	UUGAUUUUUGCAAAUAA	Cleavage	genomic_reference:SL2.50ch09 gene_region:24039802-24040872 transcript_region:SL2.50ch09:24039802..24040872+ go_terms:GO:0005525 functional_description:"ADP-ribosylation factor (AHRD V1 **-- B6TBI1_MAIZE); contains Interpro domain(s) IPR006689 ARF/SAR superfamily "	1
mir1101-3p	Solyc01g058680.1.1	2.0	18.066	1	17	192	208	UUUUUUGCAGAAAUCGA	UCGAUUAUUGCAAGAAA	Translation	evidence_code:10F0H0E0IEG genomic_reference:SL2.50ch01 gene_region:60468504-60469325 transcript_region:SL2.50ch01:60468504..60469325- functional_description:"Unknown Protein (AHRD V1)"	1
mir1101-3p	Solyc12g009220.1.1	2.0	13.95	1	17	296	312	UUUUUUGCAGAAAUCGA	UUGAUUUCUCCAAAGAA	Cleavage	evidence_code:10F1H1E1IEG genomic_reference:SL2.50ch12 gene_region:2502555-2504617 transcript_region:SL2.50ch12:2502555..2504617+ go_terms:GO:0005515 functional_description:"Jasmonate ZIM-domain protein 1 (AHRD V1 **-- A7XXZ0_SOLLC); contains Interpro domain(s) IPR010399 Tify "	1
mir1101-3p	Solyc08g006620.2.1	3.0	12.572	1	17	229	245	UUUUUUGCAGAAAUCGA	AUAAUUUCUGCAAAAAA	Cleavage	genomic_reference:SL2.50ch08 gene_region:1216067-1220196 transcript_region:SL2.50ch08:1216067..1220196+ go_terms:GO:0006457 functional_description:"Tsi1-interacting protein TSIP1 (AHRD V1 **-- Q9ZPJ0_TOBAC); contains Interpro domain(s) IPR001305 Heat shock protein DnaJ, cysteine-rich region "	1
mir1101-3p	Solyc01g104600.2.1	3.0	17.229	1	20	266	285	UUUUUUGCAGAAAUCGACCA	UGCGCGAUUUCUGUGGAAGA	Cleavage	genomic_reference:SL2.50ch01 gene_region:84809272-84813588 transcript_region:SL2.50ch01:84809272..84813588+ go_terms:GO:0005515,GO:0004222 functional_description:"COP9 signalosome complex subunit 8 (AHRD V1 ***- B6SQ52_MAIZE); contains Interpro domain(s) IPR019280 COP9 signalosome, subunit CSN8 "	1
mir1101-3p	Solyc07g014650.2.1	2.5	14.998	1	17	639	655	UUUUUUGCAGAAAUCGA	UUGAUUUUUGCAAAUAA	Cleavage	genomic_reference:SL2.50ch07 gene_region:5030533-5038543 transcript_region:SL2.50ch07:5030533..5038543- go_terms:GO:0005095 functional_description:"ADP-ribosylation factor (AHRD V1 ***- B6TBI1_MAIZE); contains Interpro domain(s) IPR006688 ADP-ribosylation factor "	1
mir1101-3p	Solyc04g080320.1.1	2.5	13.51	1	17	229	245	UUUUUUGCAGAAAUCGA	UUGAUUUCUGAAGAAAA	Cleavage	evidence_code:10F0H0E0IEG genomic_reference:SL2.50ch04 gene_region:62143011-62144084 transcript_region:SL2.50ch04:62143011..62144084+ functional_description:"F-box family protein (AHRD V1 ***- B9N8U5_POPTR); contains Interpro domain(s) IPR001810 Cyclin-like F-box "	1
mir1101-3p	Solyc04g072550.1.1	3.0	11.593	1	20	227	246	UUUUUUGCAGAAAUCGACCA	UAGUCGAUUUCUUUCAAAAA	Cleavage	evidence_code:10F0H1E1IEG genomic_reference:SL2.50ch04 gene_region:57126271-57127398 transcript_region:SL2.50ch04:57126271..57127398+ functional_description:"Mitochondrial transcription termination factor-like (AHRD V1 ***- Q6Z8L0_ORYSJ); contains Interpro domain(s) IPR003690 Mitochodrial transcription termination factor-related "	1
mir1101-3p	Solyc06g069890.2.1	3.0	14.614	1	20	1061	1080	UUUUUUGCAGAAAUCGACCA	UAGUUGGUAUCUGUAAAGAA	Cleavage	genomic_reference:SL2.50ch06 gene_region:39903145-39908428 transcript_region:SL2.50ch06:39903145..39908428+ go_terms:GO:0042393 functional_description:"Nucleosome assembly protein family (AHRD V1 **-- A9RDJ7_PHYPA); contains Interpro domain(s) IPR002164 Nucleosome assembly protein (NAP) "	1
mir1101-3p	Solyc06g060490.2.1	2.5	19.86	1	17	626	642	UUUUUUGCAGAAAUCGA	UCGAUUUCUGUUAAGAA	Cleavage	genomic_reference:SL2.50ch06 gene_region:34902984-34908825 transcript_region:SL2.50ch06:34902984..34908825- go_terms:GO:0003677 functional_description:"BZIP transcription factor family protein (AHRD V1 *-*- D7LF63_ARALY); contains Interpro domain(s) IPR011700 Basic leucine zipper "	1
mir1101-3p	Solyc10g005280.1.1	2.5	19.39	1	17	881	897	UUUUUUGCAGAAAUCGA	UUGGUUUUUGCAAGGAA	Cleavage	evidence_code:10F0H1E1IEG genomic_reference:SL2.50ch10 gene_region:213419-214627 transcript_region:SL2.50ch10:213419..214627+ functional_description:"Pentatricopeptide repeat-containing protein (AHRD V1 ***- D7KVE2_ARALY); contains Interpro domain(s) IPR002885 Pentatricopeptide repeat "	1
mir1101-3p	Solyc11g068650.1.1	2.5	17.575	1	21	614	634	UUUUUUGCAGAAAUCGACCAA	UUCCUCGUUUUCUGCAAAAGU	Cleavage	evidence_code:10F0H1E1IEG genomic_reference:SL2.50ch11 gene_region:50371286-50380603 transcript_region:SL2.50ch11:50371286..50380603+ functional_description:"Predicted nucleoside-diphosphate-sugar epimerase (AHRD V1 *--- B4RH55_PHEZH); contains Interpro domain(s) IPR009367 Protein of unknown function DUF1022 "	1
mir1101-3p	Solyc03g019730.2.1	3.0	15.715	1	18	240	257	UUUUUUGCAGAAAUCGAC	GUUGAGUUCUGCAAGAAU	Cleavage	genomic_reference:SL2.50ch03 gene_region:6670321-6676255 transcript_region:SL2.50ch03:6670321..6676255- go_terms:GO:0019948 functional_description:"Sumo activating enzyme 1b (AHRD V1 **** D7MQ99_ARALY); contains Interpro domain(s) IPR009036 Molybdenum cofactor biosynthesis, MoeB "	1
mir1106	Solyc03g006550.2.1	2.0	10.055	1	21	91	111	UUCAAUAGGAGUUAAUGGUGA	UCACCAUUGUCUUCUAUUGAA	Cleavage	genomic_reference:SL2.50ch03 gene_region:1120039-1127165 transcript_region:SL2.50ch03:1120039..1127165+ go_terms:GO:0016829,GO:0008152 functional_description:"(-)-ent-kaurene synthase (AHRD V1 ***- D2X8G1_PICGL); contains Interpro domain(s) IPR005630 Terpene synthase, metal-binding domain "	1
mir1106	Solyc07g051950.2.1	3.0	13.635	1	21	6	26	UUCAAUAGGAGUUAAUGGUGA	UCAUUAUUAAUUUCUAAUGAA	Cleavage	genomic_reference:SL2.50ch07 gene_region:57828047-57830728 transcript_region:SL2.50ch07:57828047..57830728- go_terms:GO:0016021 functional_description:"C4-dicarboxylate transporter/malic acid transport family protein (AHRD V1 ***- D7KUS7_ARALY); contains Interpro domain(s) IPR004695 C4-dicarboxylate transporter/malic acid transport protein "	1
mir1106	Solyc06g005300.2.1	3.0	14.329	1	21	390	410	UUCAAUAGGAGUUAAUGGUGA	UCAUCAUUAUCUCCUAUCGAG	Cleavage	genomic_reference:SL2.50ch06 gene_region:307747-309578 transcript_region:SL2.50ch06:307747..309578- functional_description:"UPA23 (AHRD V1 ***- C8YZB5_CAPAN); contains Interpro domain(s) IPR012862 Protein of unknown function DUF1635 "	1
mir1106	Solyc06g063300.2.1	1.0	22.327	1	21	949	970	UUCAAUAGGAGUUAAUG-GUGA	UCAUACAUUAACUCCUGUUGGA	Cleavage	genomic_reference:SL2.50ch06 gene_region:36393612-36399129 transcript_region:SL2.50ch06:36393612..36399129+ go_terms:GO:0004842 functional_description:"Kelch-domain-containing protein (AHRD V1 *--- C5FLF8_NANOT); contains Interpro domain(s) IPR015915 Kelch-type beta propeller "	1
mir1106	Solyc10g076570.1.1	3.0	19.564	1	20	564	583	UUCAAUAGGAGUUAAUGGUG	CACCAUUGAGUUCUAUUGGG	Translation	evidence_code:10F0H1E0IEG genomic_reference:SL2.50ch10 gene_region:58865969-58867855 transcript_region:SL2.50ch10:58865969..58867855- functional_description:"Os03g0291800 protein (Fragment) (AHRD V1 **-- Q0DSS4_ORYSJ); contains Interpro domain(s) IPR004253 Protein of unknown function DUF231, plant "	1
mir1106	Solyc06g068910.2.1	2.5	13.803	1	20	2462	2481	UUCAAUAGGAGUUAAUGGUG	UACCAUUUAUUCCUGUUGGA	Cleavage	genomic_reference:SL2.50ch06 gene_region:39111671-39115135 transcript_region:SL2.50ch06:39111671..39115135+ go_terms:GO:0005515,GO:0004674 functional_description:"Receptor like kinase, RLK"	1
mir1106	Solyc09g059990.1.1	1.5	12.207	1	18	307	324	UUCAAUAGGAGUUAAUGG	CCAAUAACUCCUGUUGAA	Cleavage	evidence_code:10F0H1E1IEG genomic_reference:SL2.50ch09 gene_region:52621572-52622315 transcript_region:SL2.50ch09:52621572..52622315+ go_terms:GO:0005516 functional_description:"Zinc finger family protein (AHRD V1 ***- D7MVE2_ARALY); contains Interpro domain(s) IPR018957 Zinc finger, C3HC4 RING-type "	1
mir1106	Solyc10g007170.1.1	2.0	15.055	1	18	581	598	UUCAAUAGGAGUUAAUGG	CCAUUAGCUCCUAUAGAA	Cleavage	evidence_code:10F0H0E0IEG genomic_reference:SL2.50ch10 gene_region:1619415-1620546 transcript_region:SL2.50ch10:1619415..1620546- functional_description:"Unknown Protein (AHRD V1)"	1
mir1106	Solyc01g073900.2.1	3.0	20.449	1	21	839	859	UUCAAUAGGAGUUAAUGGUGA	UUGCCUUUGACUCUUGUUGGA	Cleavage	genomic_reference:SL2.50ch01 gene_region:70468064-70470202 transcript_region:SL2.50ch01:70468064..70470202+ go_terms:GO:0008270 functional_description:"RING finger protein 5 (AHRD V1 *-*- B6T0C5_MAIZE); contains Interpro domain(s) IPR001841 Zinc finger, RING-type "	1
mir1106	Solyc05g056500.1.1	2.5	17.834	1	21	766	786	UUCAAUAGGAGUUAAUGGUGA	UCAGCAUUAUCUUCUGUUGAG	Cleavage	evidence_code:10F0H1E0IEG genomic_reference:SL2.50ch05 gene_region:64916177-64917382 transcript_region:SL2.50ch05:64916177..64917382+ go_terms:GO:0004842 functional_description:"U-box domain-containing protein (AHRD V1 ***- D7KF20_ARALY); contains Interpro domain(s) IPR003613 U box domain "	1
mir1106	Solyc09g075380.1.1	2.5	14.8	1	19	236	254	UUCAAUAGGAGUUAAUGGU	ACCAUGAACUUCUGUUGGA	Cleavage	evidence_code:10F0H0E0IEG genomic_reference:SL2.50ch09 gene_region:62593318-62593749 transcript_region:SL2.50ch09:62593318..62593749+ functional_description:"Unknown Protein (AHRD V1)"	1
mir1106	Solyc01g098710.2.1	2.5	18.53	1	19	1995	2013	UUCAAUAGGAGUUAAUGGU	ACUAUCAGCUCCUAUUGGA	Cleavage	genomic_reference:SL2.50ch01 gene_region:80889918-80896362 transcript_region:SL2.50ch01:80889918..80896362- go_terms:GO:0006508 functional_description:"Aspartyl protease family protein (AHRD V1 **-- D7LT22_ARALY); contains Interpro domain(s) IPR001461 Peptidase A1 "	1
mir1106	Solyc12g089260.1.1	2.5	15.68	1	20	455	474	UUCAAUAGGAGUUAAUGGUG	UACCCUUAACACCUGUUGAA	Translation	evidence_code:10F0H1E1IEG genomic_reference:SL2.50ch12 gene_region:62807939-62816214 transcript_region:SL2.50ch12:62807939..62816214+ go_terms:GO:0008270 functional_description:"Zinc finger CCCH domain-containing protein 6 (AHRD V1 ***- C3H6_ARATH); contains Interpro domain(s) IPR000571 Zinc finger, CCCH-type "	1
mir1106	Solyc09g010050.1.1	3.0	18.66	1	20	271	290	UUCAAUAGGAGUUAAUGGUG	CACGAUGAGUUCCUAUUGAA	Cleavage	evidence_code:10F0H1E0IEG genomic_reference:SL2.50ch09 gene_region:3455757-3457964 transcript_region:SL2.50ch09:3455757..3457964- go_terms:GO:0030332,GO:0004842 functional_description:"Cullin 1B (AHRD V1 ***- Q711G7_TOBAC); contains Interpro domain(s) IPR001373 Cullin, N-terminal "	1
mir1106	Solyc11g005560.1.1	3.0	20.629	1	21	1057	1077	UUCAAUAGGAGUUAAUGGUGA	UCAGAGUUAGCUCCUAUUGAC	Cleavage	evidence_code:10F0H1E0IEG genomic_reference:SL2.50ch11 gene_region:419067-425651 transcript_region:SL2.50ch11:419067..425651+ go_terms:GO:0016020,GO:0008270 functional_description:"Cellulose synthase (AHRD V1 ***- B9GTH4_POPTR); contains Interpro domain(s) IPR005150 Cellulose synthase "	1
mir1106	Solyc01g006600.1.1	3.0	16.162	1	20	1478	1497	UUCAAUAGGAGUUAAUGGUG	CAUCACUAGUUUCUAUUGGA	Cleavage	evidence_code:10F0H0E0IEG genomic_reference:SL2.50ch01 gene_region:1201288-1207906 transcript_region:SL2.50ch01:1201288..1207906- go_terms:GO:0008152,GO:0016740,GO:0031177,GO:0048037,GO:0000036,GO:0016491,GO:0055114 functional_description:"Non-ribosomal peptide synthetase (AHRD V1 *-*- D0BWJ8_9GAMM); contains Interpro domain(s) IPR011614 Catalase, N-terminal "	1
mir1106	Solyc03g097560.2.1	3.0	6.681	1	21	300	319	UUCAAUAGGAGUUAAUGGUGA	UUACCAUUAACUC-UGUUGGA	Cleavage	genomic_reference:SL2.50ch03 gene_region:53339881-53341894 transcript_region:SL2.50ch03:53339881..53341894- go_terms:GO:0016021 functional_description:"MtN3-like protein (AHRD V1 **-- B4FBY7_MAIZE); contains Interpro domain(s) IPR018179 RAG1-activating protein 1 homologue "	1
mir1106	Solyc04g056410.2.1	3.0	15.093	1	21	1570	1590	UUCAAUAGGAGUUAAUGGUGA	UCAGCAUCAACUCCUAGUGGA	Cleavage	genomic_reference:SL2.50ch04 gene_region:53331546-53342670 transcript_region:SL2.50ch04:53331546..53342670+ go_terms:GO:0005524 functional_description:"DNA repair and recombination protein RAD54 (AHRD V1 **-- D0MQ92_PHYIN); contains Interpro domain(s) IPR000330 SNF2-related "	1
mir1106	Solyc12g020110.1.1	2.0	19.385	1	18	1478	1495	UUCAAUAGGAGUUAAUGG	CUAUUAAAUCCUAUUGGA	Translation	evidence_code:10F0H1E1IEG genomic_reference:SL2.50ch12 gene_region:14050996-14056328 transcript_region:SL2.50ch12:14050996..14056328+ go_terms:GO:0003702,GO:0016563,GO:0016887 functional_description:"DNA repair protein rad5 (AHRD V1 **-- C5FQX2_NANOT); contains Interpro domain(s) IPR000330 SNF2-related "	1
mir1106	Solyc12g009670.1.1	2.5	9.352	1	19	180	198	UUCAAUAGGAGUUAAUGGU	ACAAGUAACUUCUAUUGAA	Cleavage	evidence_code:10F0H0E0IEG genomic_reference:SL2.50ch12 gene_region:2932246-2933209 transcript_region:SL2.50ch12:2932246..2933209- functional_description:"Exostosin-like (AHRD V1 *-*- A4Q7M7_MEDTR)"	1
mir1106	Solyc12g007280.1.1	2.0	17.366	1	19	696	714	UUCAAUAGGAGUUAAUGGU	GUUAUCAACUCCUAUUGAG	Cleavage	evidence_code:10F0H1E1IEG genomic_reference:SL2.50ch12 gene_region:1688953-1693741 transcript_region:SL2.50ch12:1688953..1693741+ go_terms:GO:0006468 functional_description:"Casein kinase 1-like protein 4 (AHRD V1 ***- Q8LPI7_ARATH); contains Interpro domain(s) IPR002290 Serine/threonine protein kinase "	1
mir1106	Solyc08g007680.1.1	3.0	10.787	1	20	1082	1101	UUCAAUAGGAGUUAAUGGUG	CAUCACUAACUGCUAUUGAC	Cleavage	evidence_code:10F0H1E1IEG genomic_reference:SL2.50ch08 gene_region:2176697-2178934 transcript_region:SL2.50ch08:2176697..2178934+ go_terms:GO:0004252 functional_description:"Subtilisin-like protease (AHRD V1 **-- Q9LWA3_SOLLC); contains Interpro domain(s) IPR015500 Peptidase S8, subtilisin-related "	1
mir1106	Solyc11g020010.1.1	2.5	19.225	1	19	1233	1251	UUCAAUAGGAGUUAAUGGU	AUUAUUAAUUGCUGUUGAA	Cleavage	evidence_code:10F0H1E0IEG genomic_reference:SL2.50ch11 gene_region:9999566-10003593 transcript_region:SL2.50ch11:9999566..10003593+ go_terms:GO:0008270 functional_description:"Mutator-like transposase (AHRD V1 *-*- Q9SR14_ARATH); contains Interpro domain(s) IPR018289 MULE transposase, conserved domain "	1
mir1106	Solyc10g083440.1.1	2.5	15.332	1	20	815	834	UUCAAUAGGAGUUAAUGGUG	CAACAUUACCUCCUAAUGAA	Cleavage	evidence_code:10F0H1E1IEG genomic_reference:SL2.50ch10 gene_region:62568900-62570243 transcript_region:SL2.50ch10:62568900..62570243+ go_terms:GO:0080043 functional_description:"UDP flavonoid 3-O-glucosyltransferase (Fragment) (AHRD V1 **** B5AIT4_IPOTF); contains Interpro domain(s) IPR002213 UDP-glucuronosyl/UDP-glucosyltransferase "	1
mir1106	Solyc11g056670.1.1	3.0	9.589	1	20	353	372	UUCAAUAGGAGUUAAUGGUG	CAUCAUUUGUCCCUAUUGAA	Translation	evidence_code:10F0H1E1IEG genomic_reference:SL2.50ch11 gene_region:45056892-45058933 transcript_region:SL2.50ch11:45056892..45058933- go_terms:GO:0019825 functional_description:"Cytochrome P450"	1
mir1106	Solyc01g006380.2.1	3.0	13.273	1	20	724	743	UUCAAUAGGAGUUAAUGGUG	CGUCGUUAAAUUUUAUUGGA	Translation	genomic_reference:SL2.50ch01 gene_region:1012883-1014486 transcript_region:SL2.50ch01:1012883..1014486+ functional_description:"U-box domain-containing protein (AHRD V1 ***- B6V8G2_HELAN)"	1
mir1106	Solyc03g119170.2.1	2.5	15.669	1	20	1235	1254	UUCAAUAGGAGUUAAUGGUG	CUCUAUUUGCUCUUAUUGAA	Cleavage	genomic_reference:SL2.50ch03 gene_region:61905241-61909056 transcript_region:SL2.50ch03:61905241..61909056+ functional_description:"AGL140Cp (AHRD V1 *-*- Q750S9_ASHGO); contains Interpro domain(s) IPR019349 Ribosomal protein S24/S35, mitochondrial "	1
mir1106	Solyc09g007840.2.1	3.0	14.088	1	20	2185	2204	UUCAAUAGGAGUUAAUGGUG	CAUUAUUAAUACAUAUUGAA	Translation	genomic_reference:SL2.50ch09 gene_region:1373797-1376961 transcript_region:SL2.50ch09:1373797..1376961- go_terms:GO:0031722,GO:0031721 functional_description:"Cyclic nucleotide gated channel (AHRD V1 ***- A9CRE4_MALDO); contains Interpro domain(s) IPR000595 Cyclic nucleotide-binding "	1
mir1106	Solyc01g111680.2.1	3.0	20.826	1	20	1206	1225	UUCAAUAGGAGUUAAUGGUG	CAUCCUUGAUCCCUAUUGAA	Translation	genomic_reference:SL2.50ch01 gene_region:89632344-89639237 transcript_region:SL2.50ch01:89632344..89639237- go_terms:GO:0043687 functional_description:"Ubiquitin-conjugating enzyme 22 (AHRD V1 ***- D7L888_ARALY); contains Interpro domain(s) IPR000608 Ubiquitin-conjugating enzyme, E2 "	1
mir1106	Solyc12g006090.1.1	3.0	14.886	1	19	561	579	UUCAAUAGGAGUUAAUGGU	AUCAGUAACUCUUAUUGGU	Cleavage	evidence_code:10F0H1E0IEG genomic_reference:SL2.50ch12 gene_region:660798-662711 transcript_region:SL2.50ch12:660798..662711- go_terms:GO:0005102,GO:0032403 functional_description:"Transmembrane emp24 domain-containing protein 3 (AHRD V1 ***- B6TE63_MAIZE); contains Interpro domain(s) IPR000348 emp24/gp25L/p24 "	1
mir1106	Solyc07g017520.2.1	3.0	16.302	1	21	243	263	UUCAAUAGGAGUUAAUGGUGA	UCAAGAUUAAGUUCUAUUGAG	Translation	genomic_reference:SL2.50ch07 gene_region:7464789-7471971 transcript_region:SL2.50ch07:7464789..7471971- go_terms:GO:0016020 functional_description:"Conserved oligomeric Golgi complex subunit 3 (AHRD V1 ***- COG3_MOUSE); contains Interpro domain(s) IPR007265 Sec34-like protein "	1
mir1106	Solyc07g017530.2.1	3.0	16.302	1	21	1166	1186	UUCAAUAGGAGUUAAUGGUGA	UCAAGAUUAAGUUCUAUUGAG	Translation	genomic_reference:SL2.50ch07 gene_region:7471525-7481340 transcript_region:SL2.50ch07:7471525..7481340- go_terms:GO:0016020 functional_description:"Conserved oligomeric Golgi complex subunit 3 (AHRD V1 ***- COG3_HUMAN); contains Interpro domain(s) IPR007265 Sec34-like protein "	1
mir1106	Solyc08g065590.1.1	3.0	23.255	1	18	707	724	UUCAAUAGGAGUUAAUGG	CUAUUGAUUCCUGUUGGG	Cleavage	evidence_code:10F0H1E0IEG genomic_reference:SL2.50ch08 gene_region:50941287-50944829 transcript_region:SL2.50ch08:50941287..50944829+ go_terms:GO:0004197 functional_description:"Vacuolar processing enzyme (AHRD V1 **-- Q9SMD0_SOLLC); contains Interpro domain(s) IPR001096 Peptidase C13, legumain "	1
mir1106	Solyc07g056050.1.1	2.5	14.216	1	18	148	165	UUCAAUAGGAGUUAAUGG	UCAUUGACUUCGAUUGAA	Cleavage	evidence_code:10F0H1E1IEG genomic_reference:SL2.50ch07 gene_region:61269708-61271687 transcript_region:SL2.50ch07:61269708..61271687+ go_terms:GO:0005515,GO:0004888 functional_description:"Transmembrane 9 superfamily protein member 4 (AHRD V1 **** B6U1D6_MAIZE); contains Interpro domain(s) IPR004240 Nonaspanin (TM9SF) "	1
mir1106	Solyc01g067590.2.1	3.0	24.866	1	21	567	587	UUCAAUAGGAGUUAAUGGUGA	UGGCCGAUGGCUCCUGUUGAA	Cleavage	genomic_reference:SL2.50ch01 gene_region:68779437-68791512 transcript_region:SL2.50ch01:68779437..68791512- go_terms:GO:0019901,GO:0004679 functional_description:"5&apos-AMP-activated protein kinase gamma-1 subunit (AHRD V1 **** Q1M178_ONCMY); contains Interpro domain(s) IPR000644 Cystathionine beta-synthase, core "	1
mir1106	Solyc06g005970.2.1	2.5	15.897	1	18	327	344	UUCAAUAGGAGUUAAUGG	CCAUCAGCUCUUAUUGAG	Cleavage	genomic_reference:SL2.50ch06 gene_region:948619-955995 transcript_region:SL2.50ch06:948619..955995+ go_terms:GO:0005515 functional_description:"Beta-D-glucosidase (AHRD V1 ***- Q7XAS3_GOSHI); contains Interpro domain(s) IPR001764 Glycoside hydrolase, family 3, N-terminal "	1
mir1106	Solyc01g080780.2.1	2.5	16.869	1	18	1909	1926	UUCAAUAGGAGUUAAUGG	CCAUUUGCUCUUGUUGAA	Cleavage	genomic_reference:SL2.50ch01 gene_region:72526370-72529831 transcript_region:SL2.50ch01:72526370..72529831+ go_terms:GO:0004888 functional_description:"Translocase of chloroplast 34 (AHRD V1 *-*- B6TBT7_MAIZE); contains Interpro domain(s) IPR005690 Chloroplast protein import component Toc86/159 "	1
mir1106	Solyc00g294630.1.1	3.0	19.628	1	19	177	195	UUCAAUAGGAGUUAAUGGU	AUUAUUAAUUGCUGUUGGA	Cleavage	evidence_code:10F0H1E0IEG genomic_reference:SL2.50ch00 gene_region:21133896-21134841 transcript_region:SL2.50ch00:21133896..21134841- functional_description:"Mutator-like transposase (AHRD V1 ***- Q9SR14_ARATH); contains Interpro domain(s) IPR018289 MULE transposase, conserved domain "	1
mir1106	Solyc07g021420.1.1	3.0	11.693	1	19	663	681	UUCAAUAGGAGUUAAUGGU	AUUAUUAAUUAUUGUUGAA	Cleavage	evidence_code:10F0H1E0IEG genomic_reference:SL2.50ch07 gene_region:18001232-18003606 transcript_region:SL2.50ch07:18001232..18003606+ functional_description:"Mutator-like transposase (AHRD V1 *-*- Q8W3H2_ORYSA); contains Interpro domain(s) IPR018289 MULE transposase, conserved domain "	1
mir1106	Solyc04g071910.1.1	3.0	18.924	1	19	594	612	UUCAAUAGGAGUUAAUGGU	AUUAUUAAUUGCUGUUGGA	Cleavage	evidence_code:10F0H1E0IEG genomic_reference:SL2.50ch04 gene_region:56527705-56529285 transcript_region:SL2.50ch04:56527705..56529285+ go_terms:GO:0008270 functional_description:"Mutator-like transposase (AHRD V1 ***- Q8W3H2_ORYSA); contains Interpro domain(s) IPR018289 MULE transposase, conserved domain "	1
mir1106	Solyc05g045640.1.1	3.0	17.876	1	19	870	888	UUCAAUAGGAGUUAAUGGU	AUUAUUAAUUGCUGUUGGA	Cleavage	evidence_code:10F0H1E0IEG genomic_reference:SL2.50ch05 gene_region:56510549-56512817 transcript_region:SL2.50ch05:56510549..56512817+ functional_description:"Mutator-like transposase (AHRD V1 ***- Q9SR14_ARATH); contains Interpro domain(s) IPR018289 MULE transposase, conserved domain "	1
mir1106	Solyc09g082580.2.1	3.0	13.357	1	20	1105	1124	UUCAAUAGGAGUUAAUGGUG	CAGCAGUAAUUCCUGUUGAU	Cleavage	genomic_reference:SL2.50ch09 gene_region:63719760-63723497 transcript_region:SL2.50ch09:63719760..63723497+ go_terms:GO:0035091 functional_description:"Os12g0604200 protein (Fragment) (AHRD V1 *-*- Q0IM29_ORYSJ); contains Interpro domain(s) IPR008546 Protein of unknown function DUF828, plant "	1
mir1106	Solyc03g096870.2.1	3.0	15.257	1	19	503	521	UUCAAUAGGAGUUAAUGGU	ACCACCAACUCCUGUUGAG	Cleavage	genomic_reference:SL2.50ch03 gene_region:52685884-52688473 transcript_region:SL2.50ch03:52685884..52688473- go_terms:GO:0004872,GO:0008022 functional_description:"WD repeat-containing protein 5 homolog (AHRD V1 *--- WDR5_DICDI); contains Interpro domain(s) IPR017986 WD40 repeat, region "	1
mir1106	Solyc06g050380.1.1	3.0	19.287	1	19	1050	1068	UUCAAUAGGAGUUAAUGGU	AUUAUUAAUUGCUGUUGGA	Cleavage	evidence_code:10F0H1E0IEG genomic_reference:SL2.50ch06 gene_region:29487699-29490476 transcript_region:SL2.50ch06:29487699..29490476+ go_terms:GO:0008270 functional_description:"Mutator-like transposase (AHRD V1 *-*- Q9AYG3_ORYSJ); contains Interpro domain(s) IPR018289 MULE transposase, conserved domain "	1
mir1106	Solyc02g082880.2.1	3.0	15.973	1	19	1257	1275	UUCAAUAGGAGUUAAUGGU	AUCAUUACCUCCUGAUGAA	Cleavage	genomic_reference:SL2.50ch02 gene_region:41105344-41107604 transcript_region:SL2.50ch02:41105344..41107604+ go_terms:GO:0015645 functional_description:"Acyl-CoA synthetase/AMP-acid ligase II (AHRD V1 **** Q2W3Z0_MAGSA); contains Interpro domain(s) IPR000873 AMP-dependent synthetase and ligase "	1
mir1106	Solyc01g034000.1.1	3.0	20.374	1	19	1140	1158	UUCAAUAGGAGUUAAUGGU	AUUAUUAAUUGCUGUUGGA	Cleavage	evidence_code:10F0H1E0IEG genomic_reference:SL2.50ch01 gene_region:35655687-35658495 transcript_region:SL2.50ch01:35655687..35658495+ go_terms:GO:0008270 functional_description:"Mutator-like transposase (AHRD V1 *-*- Q9FH43_ARATH); contains Interpro domain(s) IPR018289 MULE transposase, conserved domain "	1
mir1106	Solyc05g050600.2.1	3.0	16.038	1	19	147	165	UUCAAUAGGAGUUAAUGGU	AUCUUUGACUCCGAUUGAA	Cleavage	genomic_reference:SL2.50ch05 gene_region:59898851-59909884 transcript_region:SL2.50ch05:59898851..59909884+ go_terms:GO:0003924 functional_description:"Dynamin 2 (AHRD V1 ***- Q5XGH8_XENTR); contains Interpro domain(s) IPR001401 Dynamin, GTPase region "	1
mir1106	Solyc06g051710.1.1	2.5	11.088	1	17	692	708	UUCAAUAGGAGUUAAUG	UAUUAGCUUCUAUUGAU	Cleavage	evidence_code:10F0H0E0IEG genomic_reference:SL2.50ch06 gene_region:31747256-31751027 transcript_region:SL2.50ch06:31747256..31751027- functional_description:"Ulp1 protease family C-terminal catalytic domain containing protein (AHRD V1 *-*- Q60D46_SOLDE); contains Interpro domain(s) IPR015410 Region of unknown function DUF1985 "	1
mir1106	Solyc06g050620.2.1	3.0	18.49	1	19	2177	2195	UUCAAUAGGAGUUAAUGGU	ACGAUCAACUCCUAUUGGG	Cleavage	genomic_reference:SL2.50ch06 gene_region:29849301-29856781 transcript_region:SL2.50ch06:29849301..29856781+ functional_description:"Genome sequencing data contig C226 (AHRD V1 *-*- A8Y9R7_MICAE); contains Interpro domain(s) IPR007314 Protein of unknown function DUF399 "	1
mir1106	Solyc03g115590.2.1	3.0	22.495	1	20	1568	1587	UUCAAUAGGAGUUAAUGGUG	CAACAAUGACUCCUGUUGAC	Cleavage	genomic_reference:SL2.50ch03 gene_region:59294426-59297565 transcript_region:SL2.50ch03:59294426..59297565- functional_description:"T7.1 protein (AHRD V1 *-*- Q9FZE6_ARATH)"	1
mir1106	Solyc08g078200.1.1	2.5	14.651	1	17	734	750	UUCAAUAGGAGUUAAUG	UAUUAACUUCUAUUGGU	Cleavage	evidence_code:10F0H1E0IEG genomic_reference:SL2.50ch08 gene_region:59200562-59206266 transcript_region:SL2.50ch08:59200562..59206266+ go_terms:GO:0008553 functional_description:"H-ATPase (AHRD V1 **** Q8L6I3_ORYSJ); contains Interpro domain(s) IPR006534 ATPase, P-type, plasma-membrane proton-efflux "	1
mir1106	Solyc06g050410.1.1	2.5	11.069	1	17	692	708	UUCAAUAGGAGUUAAUG	UAUUAGCUUCUAUUGAU	Cleavage	evidence_code:10F0H0E0IEG genomic_reference:SL2.50ch06 gene_region:29506000-29510915 transcript_region:SL2.50ch06:29506000..29510915+ go_terms:GO:0006508 functional_description:"Ulp1 protease family C-terminal catalytic domain containing protein (AHRD V1 *-*- Q60D46_SOLDE); contains Interpro domain(s) IPR015410 Region of unknown function DUF1985 "	1
mir1106	Solyc06g065770.1.1	2.5	13.175	1	17	692	708	UUCAAUAGGAGUUAAUG	UAUUAGCUUCUAUUGAU	Cleavage	evidence_code:10F0H0E1IEG genomic_reference:SL2.50ch06 gene_region:37615383-37620300 transcript_region:SL2.50ch06:37615383..37620300+ go_terms:GO:0006508 functional_description:"Ulp1 protease family C-terminal catalytic domain containing protein (AHRD V1 *-*- Q60D46_SOLDE); contains Interpro domain(s) IPR003653 Peptidase C48, SUMO/Sentrin/Ubl1 "	1
mir1106	Solyc06g050970.1.1	2.5	11.088	1	17	698	714	UUCAAUAGGAGUUAAUG	UAUUAGCUUCUAUUGAU	Cleavage	evidence_code:10F0H0E1IEG genomic_reference:SL2.50ch06 gene_region:30539007-30543915 transcript_region:SL2.50ch06:30539007..30543915- go_terms:GO:0006508 functional_description:"Ulp1 protease family C-terminal catalytic domain containing protein (AHRD V1 *-*- Q60D46_SOLDE); contains Interpro domain(s) IPR003653 Peptidase C48, SUMO/Sentrin/Ubl1 "	1
mir1106	Solyc01g017440.1.1	3.0	11.6	1	21	514	534	UUCAAUAGGAGUUAAUGGUGA	UUGAAAUUAAUUUCUAUUGAC	Cleavage	evidence_code:10F0H1E0IEG genomic_reference:SL2.50ch01 gene_region:23951086-23951968 transcript_region:SL2.50ch01:23951086..23951968- go_terms:GO:0006350 functional_description:"DNA-directed RNA polymerase subunit alpha (AHRD V1 ***- D3WAW9_AUCJA); contains Interpro domain(s) IPR011262 DNA-directed RNA polymerase, insert "	1
mir1106	Solyc07g062240.1.1	2.5	12.8	1	17	134	150	UUCAAUAGGAGUUAAUG	CAUUAGUUCCAAUUGAA	Cleavage	evidence_code:10F0H0E0IEG genomic_reference:SL2.50ch07 gene_region:62252409-62253224 transcript_region:SL2.50ch07:62252409..62253224+ go_terms:GO:0003700 functional_description:"NAC domain transcription factor (AHRD V1 **** Q5DM36_WHEAT); contains Interpro domain(s) IPR003441 No apical meristem (NAM) protein "	1
mir1106	Solyc12g096590.1.1	2.0	19.088	1	17	641	657	UUCAAUAGGAGUUAAUG	CAUUGACUGCUAUUGAG	Cleavage	evidence_code:10F1H1E1IEG genomic_reference:SL2.50ch12 gene_region:63783509-63787350 transcript_region:SL2.50ch12:63783509..63787350- go_terms:GO:0009349 functional_description:"6 7-dimethyl-8-ribityllumazine synthase (AHRD V1 ***- B2CM14_SOLCH); contains Interpro domain(s) IPR002180 6,7-dimethyl-8-ribityllumazine synthase "	1
mir1106	Solyc11g040050.1.1	2.0	18.693	1	17	224	240	UUCAAUAGGAGUUAAUG	CAUUAGCUGCUGUUGAA	Cleavage	evidence_code:10F0H1E0IEG genomic_reference:SL2.50ch11 gene_region:28386181-28389979 transcript_region:SL2.50ch11:28386181..28389979- go_terms:GO:0003723 functional_description:"RNA binding protein (AHRD V1 *--* B8C201_THAPS); contains Interpro domain(s) IPR012677 Nucleotide-binding, alpha-beta plait "	1
mir1106	Solyc08g007170.1.1	2.0	16.733	1	17	113	129	UUCAAUAGGAGUUAAUG	CUUUAGCUCUUAUUGAA	Cleavage	evidence_code:10F0H1E1IEG genomic_reference:SL2.50ch08 gene_region:1738242-1739468 transcript_region:SL2.50ch08:1738242..1739468+ functional_description:"Transcription factor (AHRD V1 *-*- D7LLP9_ARALY); contains Interpro domain(s) IPR006578 MADF domain "	1
mir1106	Solyc01g091320.2.1	2.0	12.111	1	17	1125	1141	UUCAAUAGGAGUUAAUG	CAAUAACUUUUAUUGAA	Cleavage	genomic_reference:SL2.50ch01 gene_region:76721907-76724984 transcript_region:SL2.50ch01:76721907..76724984- go_terms:GO:0080065 functional_description:"Sterol 4-alpha-methyl-oxidase 2 (AHRD V1 **** D7KH21_ARALY); contains Interpro domain(s) IPR006694 Fatty acid hydroxylase "	1
mir1106	Solyc06g071230.2.1	3.0	11.532	1	20	748	767	UUCAAUAGGAGUUAAUGGUG	CAACAUUACCUCCUGUAGAA	Cleavage	genomic_reference:SL2.50ch06 gene_region:40203584-40206006 transcript_region:SL2.50ch06:40203584..40206006- go_terms:GO:0003700 functional_description:"MYB transcription factor (AHRD V1 **** A1DR86_CATRO); contains Interpro domain(s) IPR017930 Myb-type HTH DNA-binding domain "	1
mir1106	Solyc08g079510.2.1	2.5	17.675	1	20	128	147	UUCAAUAGGAGUUAAUGGUG	CUCUUUUCACUCCUAUUGAA	Cleavage	genomic_reference:SL2.50ch08 gene_region:60183796-60185872 transcript_region:SL2.50ch08:60183796..60185872+ go_terms:GO:0005515 functional_description:"Unknown Protein (AHRD V1)"	1
mir1106	Solyc01g096570.2.1	3.0	17.607	1	20	481	500	UUCAAUAGGAGUUAAUGGUG	UACCAUUAUAGCCUAUUGAA	Translation	genomic_reference:SL2.50ch01 gene_region:79404952-79411886 transcript_region:SL2.50ch01:79404952..79411886+ go_terms:GO:0003676,GO:0005622 functional_description:"Exonuclease family protein expressed (AHRD V1 **-- Q2R3D7_ORYSJ); contains Interpro domain(s) IPR006055 Exonuclease "	1
mir1106	Solyc05g056270.2.1	3.0	20.047	1	20	1053	1072	UUCAAUAGGAGUUAAUGGUG	CAAUAUUCACUCCAAUUGAA	Cleavage	genomic_reference:SL2.50ch05 gene_region:64763836-64771346 transcript_region:SL2.50ch05:64763836..64771346+ go_terms:GO:0008152,GO:0003824 functional_description:"Isocitrate lyase (AHRD V1 *-*- Q2TWG5_ASPOR); contains Interpro domain(s) IPR000918 Isocitrate lyase and phosphorylmutase "	1
mir1110	Solyc09g014520.2.1	3.0	11.203	1	20	76	95	GCUACGGCGGUGGUCAAGGU	ACCAUGGCCACCGCCGCAGC	Cleavage	genomic_reference:SL2.50ch09 gene_region:6145784-6147813 transcript_region:SL2.50ch09:6145784..6147813- go_terms:GO:0005515 functional_description:"Chlorophyll a-b binding protein 6A, chloroplastic (AHRD V1 **** CB11_SOLLC); contains Interpro domain(s) IPR001344 Chlorophyll A-B binding protein "	1
mir1110	Solyc02g074590.2.1	3.0	22.52	1	20	101	120	GCUACGGCGGUGGUCAAGGU	ACUUUGGCCACUUUUGUAGC	Cleavage	genomic_reference:SL2.50ch02 gene_region:36328909-36329441 transcript_region:SL2.50ch02:36328909..36329441- functional_description:"Unknown Protein (AHRD V1); contains Interpro domain(s) IPR005373 Uncharacterised protein family UPF0183 "	1
mir1110	Solyc02g084500.2.1	3.0	22.454	1	20	533	552	GCUACGGCGGUGGUCAAGGU	ACUUUGGCCACUUUUGUAGC	Cleavage	genomic_reference:SL2.50ch02 gene_region:42167363-42173439 transcript_region:SL2.50ch02:42167363..42173439- functional_description:"UPF0183 domain protein (AHRD V1 **-- B8M4A7_TALSN); contains Interpro domain(s) IPR005373 Uncharacterised protein family UPF0183 "	1
mir1110	Solyc03g113190.1.1	3.0	10.821	1	20	12	31	GCUACGGCGGUGGUCAAGGU	AUCUGGGCCACCGCCGGAGC	Cleavage	evidence_code:10F0H1E1IEG genomic_reference:SL2.50ch03 gene_region:57479187-57482330 transcript_region:SL2.50ch03:57479187..57482330+ functional_description:"Phosphoribosylanthranilate transferase (Fragment) (AHRD V1 *--- Q43085_PEA); contains Interpro domain(s) IPR013583 Phosphoribosyltransferase C-terminal, plant "	1
mir1110	Solyc09g098500.2.1	2.5	16.067	1	19	372	390	GCUACGGCGGUGGUCAAGG	UCUUGACCGCUUUCGUAGC	Cleavage	genomic_reference:SL2.50ch09 gene_region:67569666-67573954 transcript_region:SL2.50ch09:67569666..67573954+ go_terms:GO:0005515 functional_description:"Got1-like protein (AHRD V1 ***- A2Q4X9_MEDTR); contains Interpro domain(s) IPR007305 Got1-like protein "	1
mir1110	Solyc03g071670.1.1	3.0	21.704	1	20	1115	1134	GCUACGGCGGUGGUCAAGGU	AUUUUGCCCACCGUUGUAGG	Cleavage	evidence_code:10F0H1E0IEG genomic_reference:SL2.50ch03 gene_region:41270117-41272196 transcript_region:SL2.50ch03:41270117..41272196+ functional_description:"Protein binding protein (AHRD V1 ***- D7LXJ1_ARALY)"	1
mir1110	Solyc01g088530.2.1	3.0	18.945	1	20	612	631	GCUACGGCGGUGGUCAAGGU	GUCUUCAUCACCGUCGUGGU	Cleavage	genomic_reference:SL2.50ch01 gene_region:75065940-75067185 transcript_region:SL2.50ch01:75065940..75067185+ functional_description:"Transposon protein (AHRD V1 ***- B6TXP6_MAIZE)"	1
mir1110	Solyc12g017910.1.1	3.0	17.761	1	20	1234	1253	GCUACGGCGGUGGUCAAGGU	AUUUUGACCCUUGCUGUGGC	Translation	evidence_code:10F0H1E1IEG genomic_reference:SL2.50ch12 gene_region:7757083-7763435 transcript_region:SL2.50ch12:7757083..7763435- go_terms:GO:0009674 functional_description:"Potassium transporter (AHRD V1 **** Q1T722_PHRAU); contains Interpro domain(s) IPR018519 Potassium uptake protein, kup IPR003855 K+ potassium transporter "	1
mir1110	Solyc01g009690.1.1	2.5	20.89	1	18	280	297	GCUACGGCGGUGGUCAAG	CUUGACCUCUGUUGUAGC	Translation	evidence_code:10F0H1E1IEG genomic_reference:SL2.50ch01 gene_region:3972616-3975213 transcript_region:SL2.50ch01:3972616..3975213+ go_terms:GO:0016301 functional_description:"LRR receptor-like serine/threonine-protein kinase, RLP"	1
mir1110	Solyc01g017320.1.1	3.0	13.748	1	19	155	173	GCUACGGCGGUGGUCAAGG	CUUUAACCAUUGUUGUAGC	Cleavage	evidence_code:10F0H1E0IEG genomic_reference:SL2.50ch01 gene_region:23936803-23937009 transcript_region:SL2.50ch01:23936803..23937009+ go_terms:GO:0016021 functional_description:"Photosystem I P700 chlorophyll a apoprotein A1 (AHRD V1 ***- D3WBY3_9MAGN); contains Interpro domain(s) IPR001280 Photosystem I psaA and psaB "	1
mir1110	Solyc02g086920.1.1	2.5	24.716	1	17	340	356	GCUACGGCGGUGGUCAA	CUGGCCGCCGCUGUAGC	Cleavage	evidence_code:10F0H1E0IEG genomic_reference:SL2.50ch02 gene_region:44083124-44084780 transcript_region:SL2.50ch02:44083124..44084780- go_terms:GO:0016021 functional_description:"Nodulin MtN3 family protein (AHRD V1 **-- D7LYT4_ARALY); contains Interpro domain(s) IPR018179 RAG1-activating protein 1 homologue "	1
mir1110	Solyc03g119240.2.1	2.5	22.996	1	17	1893	1909	GCUACGGCGGUGGUCAA	AUGAUCACUGCCGUGGC	Cleavage	genomic_reference:SL2.50ch03 gene_region:61938748-61942292 transcript_region:SL2.50ch03:61938748..61942292+ go_terms:GO:0006468 functional_description:"Receptor-like kinase (AHRD V1 *-*- A7VM23_MARPO); contains Interpro domain(s) IPR002290 Serine/threonine protein kinase "	1
mir1110	Solyc11g018820.1.1	3.0	12.079	1	20	7	26	GCUACGGCGGUGGUCAAGGU	GCUUUGAGUAUAGCCGUAGC	Cleavage	evidence_code:10F0H1E1IEG genomic_reference:SL2.50ch11 gene_region:9638154-9648745 transcript_region:SL2.50ch11:9638154..9648745- go_terms:GO:0006396 functional_description:"CCA-adding enzyme (AHRD V1 *--- CCA_LACPL); contains Interpro domain(s) IPR002646 Polynucleotide adenylyltransferase region "	1
mir1110	Solyc11g018770.1.1	3.0	12.079	1	20	7	26	GCUACGGCGGUGGUCAAGGU	GCUUUGAGUAUAGCCGUAGC	Cleavage	evidence_code:10F0H1E1IEG genomic_reference:SL2.50ch11 gene_region:9420136-9430649 transcript_region:SL2.50ch11:9420136..9430649+ go_terms:GO:0006396 functional_description:"CCA-adding enzyme (AHRD V1 *-*- CCA_LACPL); contains Interpro domain(s) IPR002646 Polynucleotide adenylyltransferase region "	1
mir1110	Solyc10g080090.1.1	3.0	23.599	1	20	1711	1730	GCUACGGCGGUGGUCAAGGU	AUGUUGGCUAUUGCUGUAGU	Cleavage	evidence_code:10F1H1E1IEG genomic_reference:SL2.50ch10 gene_region:60802864-60805182 transcript_region:SL2.50ch10:60802864..60805182- go_terms:GO:0003677,GO:0046983 functional_description:"HAT family dimerisation domain containing protein expressed (AHRD V1 **-- Q6AVI0_ORYSJ); contains Interpro domain(s) IPR008906 HAT dimerisation "	1
mir1110	Solyc03g117480.2.1	2.5	13.149	1	17	2549	2565	GCUACGGCGGUGGUCAA	UUGGUCACUGCUGUAGU	Cleavage	genomic_reference:SL2.50ch03 gene_region:60677249-60682108 transcript_region:SL2.50ch03:60677249..60682108- go_terms:GO:0009678 functional_description:"Pyrophosphate-energized proton pump (Pyrophosphate-energized inorganic pyrophosphatase) (H(+)-PPase) (AHRD V1 **** C7HW54_9FIRM); contains Interpro domain(s) IPR004131 Inorganic H+ pyrophosphatase "	1
mir1110	Solyc00g028560.1.1	3.0	24.444	1	17	364	380	GCUACGGCGGUGGUCAA	CCGAUCACCGCCGUGGC	Cleavage	evidence_code:10F0H1E0IEG genomic_reference:SL2.50ch00 gene_region:12484669-12485670 transcript_region:SL2.50ch00:12484669..12485670- go_terms:GO:0030288 functional_description:"Extra-cytoplasmic Solute Receptor protein (AHRD V1 **-- Q1LIK9_RALME); contains Interpro domain(s) IPR005064 Bordetella uptake gene "	1
mir1110	Solyc06g068110.2.1	3.0	21.683	1	21	168	188	GCUACGGCGGUGGUCAAGGUA	UUUUUUGGCAACAGCUGUAGC	Cleavage	genomic_reference:SL2.50ch06 gene_region:38601087-38602226 transcript_region:SL2.50ch06:38601087..38602226+ functional_description:"Unknown Protein (AHRD V1)"	1
mir1120a	Solyc05g009920.2.1	3.0	11.433	1	23	9	31	CAUUUUAUAUUCAUGAUCCGGAG	UUUCGAAUCAUGAAUAUGAAAAA	Cleavage	genomic_reference:SL2.50ch05 gene_region:4146247-4150261 transcript_region:SL2.50ch05:4146247..4150261+ functional_description:"Anion-transporting ATPase (AHRD V1 ***- B0JG18_MICAN)"	1
mir1120a	Solyc10g076940.1.1	3.0	17.313	1	23	1484	1506	CAUUUUAUAUUCAUGAUCCGGAG	CUUUGGAUCAAGAAAAUGGAAUG	Cleavage	evidence_code:10F0H1E1IEG genomic_reference:SL2.50ch10 gene_region:59219655-59225681 transcript_region:SL2.50ch10:59219655..59225681- go_terms:GO:0055085 functional_description:"Major facilitator superfamily transporter (AHRD V1 **-- A8NUY3_COPC7); contains Interpro domain(s) IPR016196 Major facilitator superfamily, general substrate transporter "	1
mir1120a	Solyc12g094410.1.1	1.5	10.234	1	21	898	918	CAUUUUAUAUUCAUGAUCCGG	CUGAAUUAUGAAUAUAAAAUC	Cleavage	evidence_code:10F0H1E1IEG genomic_reference:SL2.50ch12 gene_region:62972424-62976753 transcript_region:SL2.50ch12:62972424..62976753+ go_terms:GO:0008152,GO:0006468 functional_description:"Kinase family protein (AHRD V1 ***- D7MEZ1_ARALY); contains Interpro domain(s) IPR015783 ATMRK serine/threonine protein kinase-like "	1
mir1120a	Solyc10g084700.1.1	1.5	12.59	1	22	735	756	CAUUUUAUAUUCAUGAUCCGGA	UGCAGAUUAUGAAUAUGAGAUG	Cleavage	evidence_code:10F0H1E1IEG genomic_reference:SL2.50ch10 gene_region:63454624-63456888 transcript_region:SL2.50ch10:63454624..63456888+ go_terms:GO:0005840 functional_description:"30S ribosomal protein S18 family (AHRD V1 ***- D7KH00_ARALY); contains Interpro domain(s) IPR001648 Ribosomal protein S18 "	1
mir1120a	Solyc12g038170.1.1	3.0	12.096	1	23	164	186	CAUUUUAUAUUCAUGAUCCGGAG	UUCCUGAUAAUGAAUAUAAGACG	Cleavage	evidence_code:10F0H1E0IEG genomic_reference:SL2.50ch12 gene_region:34559995-34560279 transcript_region:SL2.50ch12:34559995..34560279+ functional_description:"Extensin-like protein Ext1 (AHRD V1 ***- Q8VWM5_SOLLC)"	1
mir1120a	Solyc03g123570.2.1	3.0	13.779	1	23	2472	2494	CAUUUUAUAUUCAUGAUCCGGAG	CUCUUGAUCAUGAAUCUGAGAUA	Cleavage	genomic_reference:SL2.50ch03 gene_region:64438202-64447839 transcript_region:SL2.50ch03:64438202..64447839+ go_terms:GO:0035091,GO:0016308 functional_description:"Phosphatidylinositol-4-phosphate 5-kinase family protein (AHRD V1 **-* D7L328_ARALY); contains Interpro domain(s) IPR016034 Phosphatidylinositol-4-phosphate 5-kinase, core, subgroup "	1
mir1120a	Solyc10g050410.1.1	3.0	11.014	1	23	38	60	CAUUUUAUAUUCAUGAUCCGGAG	UUCCAGAAUGUGAGUAUAGAAUG	Cleavage	evidence_code:10F0H0E0IEG genomic_reference:SL2.50ch10 gene_region:45125433-45126730 transcript_region:SL2.50ch10:45125433..45126730- go_terms:GO:0008270 functional_description:"Mutator-like transposase (AHRD V1 **-- Q94HK4_ORYSA); contains Interpro domain(s) IPR006564 Zinc finger, PMZ-type "	1
mir1120a	Solyc06g083070.2.1	3.0	15.418	1	23	1264	1286	CAUUUUAUAUUCAUGAUCCGGAG	UUUUGGAUCAUGCGGAUAGAAUG	Translation	genomic_reference:SL2.50ch06 gene_region:44904703-44911714 transcript_region:SL2.50ch06:44904703..44911714- go_terms:GO:0051015 functional_description:"Fimbrin-like potential actin filament bundling protein (AHRD V1 *--* Q5AC06_CANAL); contains Interpro domain(s) IPR016146 Calponin-homology "	1
mir1120a	Solyc12g099740.1.1	3.0	17.424	1	23	1403	1425	CAUUUUAUAUUCAUGAUCCGGAG	CUUCAGGUCAUGUAUAUACAAUG	Translation	evidence_code:10F0H1E1IEG genomic_reference:SL2.50ch12 gene_region:65098639-65103409 transcript_region:SL2.50ch12:65098639..65103409- go_terms:GO:0008270 functional_description:"Regulator of chromosome condensation domain-containing protein (AHRD V1 *--- D3BDN0_POLPA); contains Interpro domain(s) IPR009091 Regulator of chromosome condensation/beta-lactamase-inhibitor protein II "	1
mir1120a	Solyc09g075950.1.1	3.0	19.073	1	21	235	255	CAUUUUAUAUUCAUGAUCCGG	CUGGCUCAUGAAUAUGACAUG	Cleavage	evidence_code:10F0H1E1IEG genomic_reference:SL2.50ch09 gene_region:63079410-63081140 transcript_region:SL2.50ch09:63079410..63081140+ go_terms:GO:0042623 functional_description:"Heat shock protein 1 (AHRD V1 ***- B6SXY0_MAIZE); contains Interpro domain(s) IPR013126 Heat shock protein 70 "	1
mir1120a	Solyc10g083760.1.1	3.0	15.967	1	22	1761	1782	CAUUUUAUAUUCAUGAUCCGGA	UCUUGGUUAUGAAUAUGCAAUG	Cleavage	evidence_code:10F1H1E1IEG genomic_reference:SL2.50ch10 gene_region:62837524-62842849 transcript_region:SL2.50ch10:62837524..62842849- go_terms:GO:0008152,GO:0006520,GO:0009097 functional_description:"Threonine dehydratase biosynthetic (AHRD V1 ***- D9SD66_9PROT); contains Interpro domain(s) IPR000634 Serine/threonine dehydratase, pyridoxal-phosphate-binding site IPR005787 Threonine dehydratase I "	1
mir1120a	Solyc12g056520.1.1	3.0	13.663	1	23	1043	1065	CAUUUUAUAUUCAUGAUCCGGAG	CUUCAGAUCAUGAAGCUAGGAUG	Cleavage	evidence_code:10F0H1E0IEG genomic_reference:SL2.50ch12 gene_region:47821594-47838915 transcript_region:SL2.50ch12:47821594..47838915- functional_description:"Exocyst complex component 2 (AHRD V1 ***- Q5SUZ6_MOUSE)"	1
mir1120a	Solyc03g116840.1.1	3.0	16.893	1	23	1184	1206	CAUUUUAUAUUCAUGAUCCGGAG	CUUCUGAUCCUGAUUAUAAGGUG	Translation	evidence_code:10F0H1E1IEG genomic_reference:SL2.50ch03 gene_region:60155425-60161124 transcript_region:SL2.50ch03:60155425..60161124+ go_terms:GO:0016855,GO:0003677,GO:0046983 functional_description:"Pentatricopeptide repeat-containing protein (AHRD V1 *-*- D7KHY5_ARALY); contains Interpro domain(s) IPR008906 HAT dimerisation "	1
mir1120a	Solyc09g074870.2.1	3.0	13.698	1	21	93	113	CAUUUUAUAUUCAUGAUCCGG	UUGGAUCAUAAAUGUAAAAGG	Cleavage	genomic_reference:SL2.50ch09 gene_region:62177324-62184749 transcript_region:SL2.50ch09:62177324..62184749- go_terms:GO:0006122,GO:0005975,GO:0019318 functional_description:"Aldose-1-epimerase-like protein (AHRD V1 *-*- O48971_TOBAC); contains Interpro domain(s) IPR003422 Ubiquinol-cytochrome C reductase hinge "	1
mir1120a	Solyc02g087790.1.1	3.0	15.051	1	21	897	917	CAUUUUAUAUUCAUGAUCCGG	UUGGAUCAUCAAUGUAAAAGG	Cleavage	evidence_code:10F0H1E0IEG genomic_reference:SL2.50ch02 gene_region:44659219-44660771 transcript_region:SL2.50ch02:44659219..44660771+ go_terms:GO:0005515,GO:0004034 functional_description:"Aldose-1-epimerase-like protein (AHRD V1 **** O48971_TOBAC); contains Interpro domain(s) IPR015443 Aldose-1-epimerase "	1
mir1120a	Solyc07g064070.1.1	2.0	9.997	1	18	187	204	CAUUUUAUAUUCAUGAUC	GAUCAUGAAUAUAAGUUG	Cleavage	evidence_code:10F0H1E0IEG genomic_reference:SL2.50ch07 gene_region:63583314-63584675 transcript_region:SL2.50ch07:63583314..63584675+ go_terms:GO:0005515,GO:0043021 functional_description:"Pre-mRNA processing ribonucleoprotein binding region-containing protein (AHRD V1 **-* A7AUH1_BABBO); contains Interpro domain(s) IPR019175 Prp31 C-terminal "	1
mir1120a	Solyc08g081890.2.1	2.5	17.858	1	21	145	165	CAUUUUAUAUUCAUGAUCCGG	UUGGAUCAGGGACAUAAAAUG	Cleavage	genomic_reference:SL2.50ch08 gene_region:61972311-61978302 transcript_region:SL2.50ch08:61972311..61978302- go_terms:GO:0015431 functional_description:"Multidrug resistance protein ABC transporter family (AHRD V1 **-- B9GX56_POPTR); contains Interpro domain(s) IPR003439 ABC transporter-like "	1
mir1120a	Solyc04g076390.2.1	2.5	22.587	1	23	1002	1024	CAUUUUAUAUUCAUGAUCCGGAG	UUCCUCAUCAUGAAAAUGAAAUU	Cleavage	genomic_reference:SL2.50ch04 gene_region:58889045-58898380 transcript_region:SL2.50ch04:58889045..58898380+ go_terms:GO:0004817 functional_description:"Cysteinyl tRNA synthetase (AHRD V1 **** D0FY60_BETVU); contains Interpro domain(s) IPR002308 Cysteinyl-tRNA synthetase, class Ia "	1
mir1120a	Solyc09g005400.2.1	2.5	11.283	1	23	302	324	CAUUUUAUAUUCAUGAUCCGGAG	CUAUAGAUUAUGAAAAUAAGGUG	Cleavage	genomic_reference:SL2.50ch09 gene_region:296718-297754 transcript_region:SL2.50ch09:296718..297754- go_terms:GO:0009607 functional_description:"Major latex-like protein (AHRD V1 **-- B5THI3_PANGI); contains Interpro domain(s) IPR000916 Bet v I allergen "	1
mir1120a	Solyc06g010190.1.1	3.0	13.96	1	23	62	84	CAUUUUAUAUUCAUGAUCCGGAG	CACCUGCUCAUGAAUAUAAUGUG	Cleavage	evidence_code:10F0H1E0IEG genomic_reference:SL2.50ch06 gene_region:5305190-5308138 transcript_region:SL2.50ch06:5305190..5308138- go_terms:GO:0030551 functional_description:"Cyclic nucleotide-gated ion channel 18 (AHRD V1 **** D7M6N7_ARALY)"	1
mir1120a	Solyc06g005910.2.1	1.0	13.932	1	17	1430	1446	CAUUUUAUAUUCAUGAU	AUCAUGACUAUAAAAUG	Translation	genomic_reference:SL2.50ch06 gene_region:898125-901266 transcript_region:SL2.50ch06:898125..901266+ go_terms:GO:0005200 functional_description:"Tubulin beta chain (AHRD V1 ***- B9GWG9_POPTR); contains Interpro domain(s) IPR002453 Beta tubulin "	1
mir1120a	Solyc02g055390.1.1	2.5	16.55	1	21	304	324	CAUUUUAUAUUCAUGAUCCGG	UUGAAUCAUGAGUAUGAAAGG	Cleavage	evidence_code:10F0H0E0IEG genomic_reference:SL2.50ch02 gene_region:26457068-26457812 transcript_region:SL2.50ch02:26457068..26457812- functional_description:"Unknown Protein (AHRD V1)"	1
mir1120a	Solyc09g005420.2.1	2.0	12.301	1	18	287	304	CAUUUUAUAUUCAUGAUC	GAUCAUGAAAAUAAGGUG	Cleavage	genomic_reference:SL2.50ch09 gene_region:304321-305404 transcript_region:SL2.50ch09:304321..305404- go_terms:GO:0009607 functional_description:"Major latex-like protein (AHRD V1 **-- B5THI3_PANGI); contains Interpro domain(s) IPR000916 Bet v I allergen "	1
mir1120a	Solyc11g050940.1.1	3.0	12.319	1	22	243	264	CAUUUUAUAUUCAUGAUCCGGA	UUUGAAUUAUCGGUAUAAAGUG	Cleavage	evidence_code:10F0H1E0IEG genomic_reference:SL2.50ch11 gene_region:42012667-42013164 transcript_region:SL2.50ch11:42012667..42013164+ go_terms:GO:0003677 functional_description:"HAT family dimerisation domain containing protein (AHRD V1 ***- Q2R194_ORYSJ); contains Interpro domain(s) IPR003656 Zinc finger, BED-type predicted "	1
mir1120a	Solyc06g036350.2.1	2.5	14.456	1	19	354	372	CAUUUUAUAUUCAUGAUCC	GGAACAUGAAUCUGAAAUG	Cleavage	genomic_reference:SL2.50ch06 gene_region:22606480-22611822 transcript_region:SL2.50ch06:22606480..22611822+ go_terms:GO:0005743 functional_description:"NADH dehydrogenase (AHRD V1 ***- D3BQF3_POLPA); contains Interpro domain(s) IPR006806 ETC complex I subunit "	1
mir1120a	Solyc08g005450.1.1	3.0	17.144	1	22	465	486	CAUUUUAUAUUCAUGAUCCGGA	UUCUGAUUAUGAUUCUGAAAUG	Translation	evidence_code:10F0H1E1IEG genomic_reference:SL2.50ch08 gene_region:331751-332734 transcript_region:SL2.50ch08:331751..332734+ go_terms:GO:0008270 functional_description:"CAX-interacting protein 4 (AHRD V1 *--- CXIP4_ARATH); contains Interpro domain(s) IPR001878 Zinc finger, CCHC-type "	1
mir1120a	Solyc02g067730.1.1	3.0	18.354	1	22	666	686	CAUUUUAUAUUCAUGAUCCGGA	UUUGGAUCAUGA-UUUAAAAUG	Translation	evidence_code:10F0H1E0IEG genomic_reference:SL2.50ch02 gene_region:32424087-32425946 transcript_region:SL2.50ch02:32424087..32425946- go_terms:GO:0003676,GO:0005622 functional_description:"RNA exonuclease 4 (AHRD V1 ***- B6T4V3_MAIZE); contains Interpro domain(s) IPR006055 Exonuclease "	1
mir1120a	Solyc09g009410.2.1	3.0	18.788	1	19	327	345	CAUUUUAUAUUCAUGAUCC	GGGUCAUGAGAAUGAAGUG	Cleavage	genomic_reference:SL2.50ch09 gene_region:2848575-2854320 transcript_region:SL2.50ch09:2848575..2854320+ go_terms:GO:0005515 functional_description:"WD repeat protein 39 (AHRD V1 **-- C1BHI0_ONCMY); contains Interpro domain(s) IPR020472 G-protein beta WD-40 repeat, region "	1
mir1120a	Solyc01g099130.2.1	3.0	11.783	1	22	556	577	CAUUUUAUAUUCAUGAUCCGGA	UCCAUGUCAUGGGUAUAAAACG	Cleavage	genomic_reference:SL2.50ch01 gene_region:81207115-81209977 transcript_region:SL2.50ch01:81207115..81209977+ go_terms:GO:0016998 functional_description:"LysM domain containing protein (AHRD V1 ***- B6TTS5_MAIZE); contains Interpro domain(s) IPR018392 Peptidoglycan-binding lysin domain "	1
mir1120a	Solyc09g005670.1.1	3.0	8.501	1	23	35	57	CAUUUUAUAUUCAUGAUCCGGAG	UUCAUGAUCAUGGAGAUAAAGUA	Cleavage	evidence_code:10F0H1E0IEG genomic_reference:SL2.50ch09 gene_region:452487-455897 transcript_region:SL2.50ch09:452487..455897- go_terms:GO:0046983 functional_description:"HAT family dimerisation domain containing protein expressed (AHRD V1 ***- Q10BC8_ORYSJ); contains Interpro domain(s) IPR007021 Protein of unknown function DUF659 "	1
mir1120a	Solyc07g054370.2.1	3.0	19.929	1	19	1524	1542	CAUUUUAUAUUCAUGAUCC	GGCUCAUGAAUAUAAAGAG	Cleavage	genomic_reference:SL2.50ch07 gene_region:60039862-60042304 transcript_region:SL2.50ch07:60039862..60042304+ functional_description:"F-box/LRR-repeat protein At3g59200 (AHRD V1 ***- FBL64_ARATH); contains Interpro domain(s) IPR013596 FBD "	1
mir1120a	Solyc01g091910.2.1	2.0	16.19	1	17	2458	2474	CAUUUUAUAUUCAUGAU	UUCAUGGAUAUAGAAUG	Cleavage	genomic_reference:SL2.50ch01 gene_region:77200212-77210933 transcript_region:SL2.50ch01:77200212..77210933- go_terms:GO:0005515,GO:0004630 functional_description:"Phospholipase D (AHRD V1 **** Q9XGT0_GOSHI); contains Interpro domain(s) IPR011402 Phospholipase D, plant "	1
mir1120a	Solyc05g008780.2.1	2.0	14.611	1	17	2551	2567	CAUUUUAUAUUCAUGAU	UUCGUGAAUGUAAAAUG	Cleavage	genomic_reference:SL2.50ch05 gene_region:3003423-3014261 transcript_region:SL2.50ch05:3003423..3014261- functional_description:"Proton pump interactor 1 (AHRD V1 *--- D5L6G0_SOLTU)"	1
mir1120a	Solyc05g041830.2.1	2.5	15.654	1	23	135	157	CAUUUUAUAUUCAUGAUCCGGAG	CCCUUGAGCAAGAAUAUGAAAUG	Cleavage	genomic_reference:SL2.50ch05 gene_region:52917391-52923023 transcript_region:SL2.50ch05:52917391..52923023+ functional_description:"N-acetyltransferase (AHRD V1 ***- B6TRH8_MAIZE)"	1
mir1120a	Solyc08g078590.1.1	1.5	21.075	1	17	173	189	CAUUUUAUAUUCAUGAU	AUCAUGAAGAUAAGAUG	Cleavage	evidence_code:10F0H0E0IEG genomic_reference:SL2.50ch08 gene_region:59532391-59533236 transcript_region:SL2.50ch08:59532391..59533236- go_terms:GO:0005622 functional_description:"Zinc finger protein-like (AHRD V1 *-*- Q9M202_ARATH); contains Interpro domain(s) IPR007087 Zinc finger, C2H2-type "	1
mir1120a	Solyc02g071420.2.1	3.0	16.901	1	21	304	324	CAUUUUAUAUUCAUGAUCCGG	UCUGAUCUUGAAUAUGAGAUU	Cleavage	genomic_reference:SL2.50ch02 gene_region:35458259-35460585 transcript_region:SL2.50ch02:35458259..35460585+ go_terms:GO:0005515,GO:0005096 functional_description:"TBC1 domain family member 13 (AHRD V1 ***- D3BTH5_POLPA); contains Interpro domain(s) IPR000195 RabGAP/TBC "	1
mir1120a	Solyc06g053790.2.1	3.0	22.666	1	18	955	972	CAUUUUAUAUUCAUGAUC	GAUCGUGAAUAUAUAAUC	Cleavage	genomic_reference:SL2.50ch06 gene_region:33139221-33147721 transcript_region:SL2.50ch06:33139221..33147721+ functional_description:"Membrane related protein-like (AHRD V1 **-- Q9LS84_ARATH); contains Interpro domain(s) IPR002913 Lipid-binding START "	1
mir1120a	Solyc07g063400.2.1	2.5	15.017	1	18	1494	1511	CAUUUUAUAUUCAUGAUC	GAUCAUGGAUCUAAAAUC	Cleavage	genomic_reference:SL2.50ch07 gene_region:63093862-63097057 transcript_region:SL2.50ch07:63093862..63097057+ go_terms:GO:0008559 functional_description:"ABC transporter G family member 9 (AHRD V1 ***- AB9G_ARATH); contains Interpro domain(s) IPR013525 ABC-2 type transporter "	1
mir1120a	Solyc10g082000.1.1	3.0	23.785	1	18	1407	1424	CAUUUUAUAUUCAUGAUC	GAUCAUGGAUAUGGAGUA	Cleavage	evidence_code:10F0H1E0IEG genomic_reference:SL2.50ch10 gene_region:62233723-62237147 transcript_region:SL2.50ch10:62233723..62237147- go_terms:GO:0019538 functional_description:"Heat shock-like protein (AHRD V1 **-- B5A254_ARATH); contains Interpro domain(s) IPR004176 Clp, N-terminal "	1
mir1120a	Solyc04g078680.2.1	3.0	14.701	1	18	39	56	CAUUUUAUAUUCAUGAUC	GAUUGUGAAUAUAGAGUU	Cleavage	genomic_reference:SL2.50ch04 gene_region:60972448-60976501 transcript_region:SL2.50ch04:60972448..60976501+ go_terms:GO:0031177,GO:0008270 functional_description:"RING-finger protein-like (AHRD V1 *-*- Q5QLR6_ORYSJ); contains Interpro domain(s) IPR018957 Zinc finger, C3HC4 RING-type "	1
mir1120a	Solyc03g113640.2.1	2.0	16.623	1	23	2686	2708	CAUUUUAUAUUCAUGAUCCGGAG	CUCAUAACCAUGAAUAUGGAAUG	Cleavage	genomic_reference:SL2.50ch03 gene_region:57764983-57777016 transcript_region:SL2.50ch03:57764983..57777016- functional_description:"IP15632p (Fragment) (AHRD V1 *--- Q1WWF1_DROME); contains Interpro domain(s) IPR007751 Protein of unknown function DUF676, hydrolase-like "	1
mir1120a	Solyc06g036680.1.1	2.5	15.232	1	18	84	101	CAUUUUAUAUUCAUGAUC	GAUAAUGAAUAUACAAUG	Cleavage	evidence_code:10F0H0E0IEG genomic_reference:SL2.50ch06 gene_region:23851559-23852951 transcript_region:SL2.50ch06:23851559..23852951- functional_description:"Unknown Protein (AHRD V1)"	1
mir1120a	Solyc06g083420.1.1	3.0	16.457	1	23	2330	2352	CAUUUUAUAUUCAUGAUCCGGAG	UUACAGAUUGUGCAUAUGAAGUG	Translation	evidence_code:10F0H1E1IEG genomic_reference:SL2.50ch06 gene_region:45115668-45130266 transcript_region:SL2.50ch06:45115668..45130266+ go_terms:GO:0003677 functional_description:"Genomic DNA chromosome 3 TAC clone K7P8 (AHRD V1 **-- Q9LRX3_ARATH); contains Interpro domain(s) IPR013999 HAS subgroup "	1
mir1120a	Solyc07g020730.1.1	2.5	18.225	1	18	82	99	CAUUUUAUAUUCAUGAUC	GAUGAUGAAUAUAAAUUG	Cleavage	evidence_code:10F0H1E0IEG genomic_reference:SL2.50ch07 gene_region:13325601-13327515 transcript_region:SL2.50ch07:13325601..13327515- go_terms:GO:0004675 functional_description:"LRR receptor-like serine/threonine-protein kinase, RLP"	1
mir1120b-3p	Solyc11g065800.1.1	0.0	13.411	1	22	603	624	UUUUAUAUUUGUGUGGACAUAG	CUAUGUCCACACAAAUAUAAAA	Cleavage	evidence_code:10F0H1E0IEG genomic_reference:SL2.50ch11 gene_region:48468805-48469832 transcript_region:SL2.50ch11:48468805..48469832+ functional_description:"Cc-nbs-lrr resistance protein (AHRD V1 ***- B9N450_POPTR); contains Interpro domain(s) IPR003591 Leucine-rich repeat, typical subtype "	1
mir1120b-3p	Solyc10g007990.2.1	2.5	17.793	1	21	1034	1054	UUUUAUAUUUGUGUGGACAUA	UAUGUCUAGACAAAUAUGGAA	Cleavage	genomic_reference:SL2.50ch10 gene_region:2144877-2151960 transcript_region:SL2.50ch10:2144877..2151960+ go_terms:GO:0055114 functional_description:"Cupin RmlC-type (AHRD V1 **-- B6T568_MAIZE); contains Interpro domain(s) IPR012864 Protein of unknown function DUF1637 "	1
mir1120b-3p	Solyc01g106680.2.1	2.5	20.944	1	20	1623	1642	UUUUAUAUUUGUGUGGACAU	AUGUCCGCACAGAUGUGGAA	Cleavage	genomic_reference:SL2.50ch01 gene_region:86218643-86220652 transcript_region:SL2.50ch01:86218643..86220652+ functional_description:"Unknown Protein (AHRD V1)"	1
mir1120b-3p	Solyc11g032080.1.1	3.0	15.515	1	20	1241	1260	UUUUAUAUUUGUGUGGACAU	AUGUCUACAUAGAUAUAGAC	Cleavage	evidence_code:10F0H0E0IEG genomic_reference:SL2.50ch11 gene_region:21223892-21226666 transcript_region:SL2.50ch11:21223892..21226666+ functional_description:"Unknown Protein (AHRD V1)"	1
mir1120b-3p	Solyc05g012650.2.1	2.0	3.029	1	22	3	24	UUUUAUAUUUGUGUGGACAUAG	UUAUUUUUACAAAAAUAUAAAA	Translation	genomic_reference:SL2.50ch05 gene_region:5844016-5851353 transcript_region:SL2.50ch05:5844016..5851353- go_terms:GO:0032259 functional_description:"T7.1 protein (AHRD V1 *-*- Q9FZE6_ARATH); contains Interpro domain(s) IPR008581 Protein of unknown function DUF863, plant "	1
mir1120b-3p	Solyc05g054830.2.1	3.0	13.993	1	20	1050	1069	UUUUAUAUUUGUGUGGACAU	AUGUUUAUACAAAUAUGGAG	Cleavage	genomic_reference:SL2.50ch05 gene_region:63788805-63793279 transcript_region:SL2.50ch05:63788805..63793279+ go_terms:GO:0042803 functional_description:"Ankyrin-repeat protein (AHRD V1 **-- A2CIR5_ORYSJ); contains Interpro domain(s) IPR002110 Ankyrin "	1
mir1120b-3p	Solyc10g076450.1.1	1.5	17.847	1	20	2601	2620	UUUUAUAUUUGUGUGGACAU	AUAUCCAUACAGAUAUAAAG	Cleavage	evidence_code:10F0H1E1IEG genomic_reference:SL2.50ch10 gene_region:58747957-58751931 transcript_region:SL2.50ch10:58747957..58751931- go_terms:GO:0005515,GO:0005488 functional_description:"Ethylene-overproduction protein 1 (AHRD V1 **-- D7LTY2_ARALY); contains Interpro domain(s) IPR011990 Tetratricopeptide-like helical "	1
mir1120b-3p	Solyc06g048490.1.1	1.5	11.715	1	18	109	126	UUUUAUAUUUGUGUGGAC	GUCUAUACAAAUAUAAAG	Cleavage	evidence_code:10F0H0E0IEG genomic_reference:SL2.50ch06 gene_region:27622029-27625491 transcript_region:SL2.50ch06:27622029..27625491+ functional_description:"Unknown Protein (AHRD V1)"	1
mir1120b-3p	Solyc08g077430.2.1	3.0	16.347	1	21	4419	4439	UUUUAUAUUUGUGUGGACAUA	UAUGUCCAAAUCAGUAUAAAA	Translation	genomic_reference:SL2.50ch08 gene_region:58470265-58491077 transcript_region:SL2.50ch08:58470265..58491077+ functional_description:"Glycine-rich protein (AHRD V1 ***- D7MQL9_ARALY)"	1
mir1120b-3p	Solyc03g058570.1.1	3.0	12.285	1	20	5	24	UUUUAUAUUUGUGUGGACAU	AUGUCAACAUAAAUGUAAAU	Cleavage	evidence_code:10F0H0E0IEG genomic_reference:SL2.50ch03 gene_region:22240081-22240371 transcript_region:SL2.50ch03:22240081..22240371- functional_description:"Unknown Protein (AHRD V1)"	1
mir1120b-3p	Solyc01g099960.2.1	3.0	6.757	1	22	78	99	UUUUAUAUUUGUGUGGACAUAG	CUCUGUCAAUAUGAAUAUGAAA	Cleavage	genomic_reference:SL2.50ch01 gene_region:81815430-81817654 transcript_region:SL2.50ch01:81815430..81817654- go_terms:GO:0005618,GO:0030599 functional_description:"Pectinesterase (AHRD V1 ***- B9RFE3_RICCO); contains Interpro domain(s) IPR000070 Pectinesterase, catalytic "	1
mir1120b-3p	Solyc12g098830.1.1	3.0	16.219	1	22	847	868	UUUUAUAUUUGUGUGGACAUAG	CUCUGUCCAAAUGAGUAUAAAG	Cleavage	evidence_code:10F0H1E1IEG genomic_reference:SL2.50ch12 gene_region:64550311-64560784 transcript_region:SL2.50ch12:64550311..64560784- functional_description:"5&apos-nucleotidase (AHRD V1 ***- A9F2C9_SORC5); contains Interpro domain(s) IPR008380 HAD-superfamily hydrolase, subfamily IG, 5'-nucleotidase "	1
mir1120b-3p	Solyc06g065580.2.1	3.0	12.75	1	22	1777	1798	UUUUAUAUUUGUGUGGACAUAG	CUAUUUCAGCACAAGUAUAGAG	Cleavage	genomic_reference:SL2.50ch06 gene_region:37357720-37366233 transcript_region:SL2.50ch06:37357720..37366233- go_terms:GO:0042802,GO:0004845 functional_description:"Uridine kinase (AHRD V1 ***- D7LLX3_ARALY); contains Interpro domain(s) IPR000764 Uridine kinase "	1
mir1120b-3p	Solyc09g008610.2.1	2.5	18.539	1	22	2440	2461	UUUUAUAUUUGUGUGGACAUAG	CUGCGUGCACACAGAUAUGAGA	Cleavage	genomic_reference:SL2.50ch09 gene_region:2077574-2085153 transcript_region:SL2.50ch09:2077574..2085153- go_terms:GO:0005515,GO:0003824 functional_description:"KIAA0090 homolog (AHRD V1 **-- B5X182_SALSA); contains Interpro domain(s) IPR011678 Protein of unknown function DUF1620 "	1
mir1120b-3p	Solyc07g053590.2.1	2.0	7.519	1	20	397	416	UUUUAUAUUUGUGUGGACAU	AAGUCCACACAGAUAUACAA	Cleavage	genomic_reference:SL2.50ch07 gene_region:59332888-59335327 transcript_region:SL2.50ch07:59332888..59335327- go_terms:GO:0003700,GO:0016563 functional_description:"NAC domain protein IPR003441 (AHRD V1 ***- B9MYC7_POPTR); contains Interpro domain(s) IPR003441 No apical meristem (NAM) protein "	1
mir1120b-3p	Solyc01g066940.2.1	2.0	5.613	1	20	46	65	UUUUAUAUUUGUGUGGACAU	AUUUCUACACAAAAAUAAAA	Cleavage	genomic_reference:SL2.50ch01 gene_region:67600856-67606237 transcript_region:SL2.50ch01:67600856..67606237+ go_terms:GO:0005484 functional_description:"Vesicle-associated membrane protein 7B (AHRD V1 ***- D7KE73_ARALY); contains Interpro domain(s) IPR001388 Synaptobrevin "	1
mir1120b-3p	Solyc09g098130.1.1	1.0	20.929	1	17	228	244	UUUUAUAUUUGUGUGGA	UCCACAUAAAUGUAAAA	Cleavage	evidence_code:10F0H1E1IEG genomic_reference:SL2.50ch09 gene_region:67301675-67305412 transcript_region:SL2.50ch09:67301675..67305412+ go_terms:GO:0006952,GO:0006915 functional_description:"Cc-nbs-lrr, resistance protein"	1
mir1120b-3p	Solyc03g007500.2.1	2.5	18.549	1	21	19	39	UUUUAUAUUUGUGUGGACAUA	UAUAUAUACACAAAUGUAGAA	Cleavage	genomic_reference:SL2.50ch03 gene_region:2072899-2080497 transcript_region:SL2.50ch03:2072899..2080497- functional_description:"Unknown Protein (AHRD V1)"	1
mir1120b-3p	Solyc04g014410.2.1	2.5	12.942	1	21	887	907	UUUUAUAUUUGUGUGGACAUA	UGUUUUCACACGAAUAUACAA	Cleavage	genomic_reference:SL2.50ch04 gene_region:4654059-4656672 transcript_region:SL2.50ch04:4654059..4656672- go_terms:GO:0005515,GO:0004674 functional_description:"Serine/threonine protein kinase-like (AHRD V1 **** Q9FGC3_ARATH); contains Interpro domain(s) IPR002290 Serine/threonine protein kinase "	1
mir1120b-3p	Solyc01g094950.2.1	2.0	14.606	1	18	382	399	UUUUAUAUUUGUGUGGAC	GUCCAUACAGAUGUGAAA	Cleavage	genomic_reference:SL2.50ch01 gene_region:78113463-78115886 transcript_region:SL2.50ch01:78113463..78115886+ functional_description:"Protein BPS1, chloroplastic (AHRD V1 **-- BPS1_ARATH)"	1
mir1120b-3p	Solyc09g042210.1.1	2.5	14.893	1	22	292	313	UUUUAUAUUUGUGUGGACAUAG	CUUUAUCCAUAUGAAUAUAAGG	Cleavage	evidence_code:10F0H1E0IEG genomic_reference:SL2.50ch09 gene_region:26981994-26982610 transcript_region:SL2.50ch09:26981994..26982610- go_terms:GO:0016491 functional_description:"Gibberellin 20-oxidase 1 (AHRD V1 ***- Q8RVP1_NICSY); contains Interpro domain(s) IPR005123 Oxoglutarate and iron-dependent oxygenase "	1
mir1120b-3p	Solyc01g010470.2.1	3.0	16.1	1	22	442	463	UUUUAUAUUUGUGUGGACAUAG	CUGUAUCCAGGCAGAUAUGAGA	Cleavage	genomic_reference:SL2.50ch01 gene_region:5362049-5364988 transcript_region:SL2.50ch01:5362049..5364988+ functional_description:"Isoamylase N-terminal domain containing protein (AHRD V1 ***- Q6AVV5_ORYSJ)"	1
mir1120b-3p	Solyc00g007180.1.1	3.0	20.324	1	22	457	478	UUUUAUAUUUGUGUGGACAUAG	CUUUGGCCACAUGACUAUAAAA	Cleavage	evidence_code:10F0H1E0IEG genomic_reference:SL2.50ch00 gene_region:6783470-6784781 transcript_region:SL2.50ch00:6783470..6784781+ go_terms:GO:0016491 functional_description:"Gibberellin 3-beta-hydroxylase (Fragment) (AHRD V1 ***- D9ZZX1_TRIIC); contains Interpro domain(s) IPR005123 Oxoglutarate and iron-dependent oxygenase "	1
mir1120b-3p	Solyc09g018020.2.1	3.0	17.242	1	22	998	1019	UUUUAUAUUUGUGUGGACAUAG	UUAUCGUCACACAAAUAUACAA	Cleavage	genomic_reference:SL2.50ch09 gene_region:12631916-12633843 transcript_region:SL2.50ch09:12631916..12633843+ go_terms:GO:0005576,GO:0009664 functional_description:"Expansin (AHRD V1 ***- A5H0F8_CARCN); contains Interpro domain(s) IPR002963 Expansin "	1
mir1120b-3p	Solyc02g088500.1.1	2.0	12.262	1	22	112	133	UUUUAUAUUUGUGUGGACAUAG	UUAGCUUCACACAGAUGUAGAA	Cleavage	evidence_code:10F0H1E1IEG genomic_reference:SL2.50ch02 gene_region:45151406-45152794 transcript_region:SL2.50ch02:45151406..45152794- go_terms:GO:0080043 functional_description:"C-glucosyltransferase (AHRD V1 **** C3W7B0_ORYSJ); contains Interpro domain(s) IPR002213 UDP-glucuronosyl/UDP-glucosyltransferase "	1
mir1120b-3p	Solyc12g006460.1.1	3.0	12.255	1	22	106	127	UUUUAUAUUUGUGUGGACAUAG	UUUUGUUCAAACAAAUAUAACA	Cleavage	evidence_code:10F1H1E1IEG genomic_reference:SL2.50ch12 gene_region:934011-938703 transcript_region:SL2.50ch12:934011..938703- go_terms:GO:0051777 functional_description:"Cytochrome P450"	1
mir1120b-3p	Solyc04g074140.2.1	2.5	13.548	1	22	1644	1665	UUUUAUAUUUGUGUGGACAUAG	CUACCUUCAUGCAAAUGUAGAA	Cleavage	genomic_reference:SL2.50ch04 gene_region:57734849-57740521 transcript_region:SL2.50ch04:57734849..57740521+ functional_description:"Os03g0190900 protein (Fragment) (AHRD V1 *--- Q0DUE5_ORYSJ)"	1
mir1120b-3p	Solyc03g121440.2.1	2.5	19.558	1	19	1545	1563	UUUUAUAUUUGUGUGGACA	UGUCCACAGAGAUAUGAGA	Translation	genomic_reference:SL2.50ch03 gene_region:63606458-63610114 transcript_region:SL2.50ch03:63606458..63610114+ go_terms:GO:0006468 functional_description:"Receptor-like protein kinase At3g21340 (AHRD V1 *-*- RLK6_ARATH); contains Interpro domain(s) IPR002290 Serine/threonine protein kinase "	1
mir1120b-3p	Solyc02g088260.2.1	2.5	10.374	1	22	77	98	UUUUAUAUUUGUGUGGACAUAG	UUAUCAUCACACAUAUAUAAAA	Cleavage	genomic_reference:SL2.50ch02 gene_region:44988643-44994359 transcript_region:SL2.50ch02:44988643..44994359- functional_description:"Latex abundant protein 1 (AHRD V1 *--- Q6XNP6_HEVBR)"	1
mir1120b-3p	Solyc10g048100.1.1	3.0	3.787	1	20	17	36	UUUUAUAUUUGUGUGGACAU	AUGACAAUACAAAUAUAAAG	Cleavage	evidence_code:10F0H1E0IEG genomic_reference:SL2.50ch10 gene_region:39594752-39595519 transcript_region:SL2.50ch10:39594752..39595519+ go_terms:GO:0005576 functional_description:"Pathogenesis-related protein-1 (AHRD V1 ***- Q40397_NICGU); contains Interpro domain(s) IPR001283 Allergen V5/Tpx-1 related "	1
mir1120b-3p	Solyc11g043160.1.1	2.5	13.642	1	20	1191	1210	UUUUAUAUUUGUGUGGACAU	AGGUCCACAUAAGUAUAUAA	Cleavage	evidence_code:10F0H1E0IEG genomic_reference:SL2.50ch11 gene_region:34983630-34987897 transcript_region:SL2.50ch11:34983630..34987897- go_terms:GO:0005515 functional_description:"Endo-1 4-beta-xylanase (AHRD V1 ***- B6SW51_MAIZE); contains Interpro domain(s) IPR013781 Glycoside hydrolase, subgroup, catalytic core "	1
mir1120b-3p	Solyc05g056530.2.1	3.0	12.798	1	20	687	706	UUUUAUAUUUGUGUGGACAU	AUGGCUAGACAAAUAUGAAA	Cleavage	genomic_reference:SL2.50ch05 gene_region:64942049-64951393 transcript_region:SL2.50ch05:64942049..64951393+ go_terms:GO:0016020 functional_description:"DDT domain-containing protein (AHRD V1 **-- D7M1G4_ARALY); contains Interpro domain(s) IPR013136 WSTF/Acf1/Cbp146 "	1
mir1120b-3p	Solyc05g021120.1.1	2.5	13.01	1	18	367	384	UUUUAUAUUUGUGUGGAC	GUCUAUGCAAAUAUAAGG	Cleavage	evidence_code:10F0H0E0IEG genomic_reference:SL2.50ch05 gene_region:26368130-26370331 transcript_region:SL2.50ch05:26368130..26370331+ functional_description:"Ulp1 protease family C-terminal catalytic domain containing protein (AHRD V1 *-*- Q60D46_SOLDE)"	1
mir1120b-3p	Solyc04g071580.2.1	3.0	12.474	1	19	72	90	UUUUAUAUUUGUGUGGACA	UGUCUAUACAACUAUAAAU	Cleavage	genomic_reference:SL2.50ch04 gene_region:56141779-56142589 transcript_region:SL2.50ch04:56141779..56142589+ go_terms:GO:0006950 functional_description:"Unknown Protein (AHRD V1); contains Interpro domain(s) IPR003496 ABA/WDS induced protein "	1
mir1120b-3p	Solyc02g021310.1.1	2.5	16.697	1	21	758	778	UUUUAUAUUUGUGUGGACAUA	UGUAUCCACCUAGAUAUAGAA	Cleavage	evidence_code:10F0H0E0IEG genomic_reference:SL2.50ch02 gene_region:13127184-13128495 transcript_region:SL2.50ch02:13127184..13128495- go_terms:GO:0008270 functional_description:"Mutator-like transposase (AHRD V1 ***- Q9FH43_ARATH); contains Interpro domain(s) IPR006564 Zinc finger, PMZ-type "	1
mir1120b-3p	Solyc08g074490.2.1	2.5	7.4	1	18	1284	1301	UUUUAUAUUUGUGUGGAC	GUUCAUGCAAGUGUAAAA	Cleavage	genomic_reference:SL2.50ch08 gene_region:55758803-55765932 transcript_region:SL2.50ch08:55758803..55765932+ functional_description:"Regulatory protein (AHRD V1 **-- Q8LFS2_ARATH)"	1
mir1120b-3p	Solyc06g063150.2.1	2.0	10.122	1	18	1768	1785	UUUUAUAUUUGUGUGGAC	GUUCAUAAAAAUAUAAAA	Translation	genomic_reference:SL2.50ch06 gene_region:36278936-36283878 transcript_region:SL2.50ch06:36278936..36283878- go_terms:GO:0004674 functional_description:"Receptor like kinase, RLK"	1
mir1120b-3p	Solyc01g091080.2.1	3.0	19.783	1	21	576	596	UUUUAUAUUUGUGUGGACAUA	UAUUGCCAUGCAGAUAUGAAA	Cleavage	genomic_reference:SL2.50ch01 gene_region:76559722-76569026 transcript_region:SL2.50ch01:76559722..76569026- go_terms:GO:0051087 functional_description:"Tubulin-specific chaperone D (AHRD V1 **** C0H9S8_SALSA); contains Interpro domain(s) IPR016024 Armadillo-type fold "	1
mir1120b-3p	Solyc11g068360.1.1	2.0	18.007	1	17	2042	2058	UUUUAUAUUUGUGUGGA	CGCACACAAAUAUAAAA	Cleavage	evidence_code:10F0H1E0IEG genomic_reference:SL2.50ch11 gene_region:50191390-50194872 transcript_region:SL2.50ch11:50191390..50194872+ go_terms:GO:0005515 functional_description:"Cc-nbs-lrr, resistance protein"	1
mir1120b-3p	Solyc04g026210.2.1	3.0	12.883	1	19	63	81	UUUUAUAUUUGUGUGGACA	UGUUCACAAAGAUGUAAAG	Translation	genomic_reference:SL2.50ch04 gene_region:25137358-25138064 transcript_region:SL2.50ch04:25137358..25138064- go_terms:GO:0004712 functional_description:"Dual serine/threonine and tyrosine protein kinase (AHRD V1 **** DUSTY_APIME); contains Interpro domain(s) IPR015783 ATMRK serine/threonine protein kinase-like "	1
mir1120b-3p	Solyc04g008950.2.1	3.0	12.159	1	19	894	912	UUUUAUAUUUGUGUGGACA	UGUCAACACAAAUGUAUAA	Cleavage	genomic_reference:SL2.50ch04 gene_region:2554629-2556300 transcript_region:SL2.50ch04:2554629..2556300+ functional_description:"FIP1 (AHRD V1 **-- B6U778_MAIZE); contains Interpro domain(s) IPR004182 GRAM "	1
mir1120b-3p	Solyc02g085910.2.1	2.5	13.941	1	22	933	954	UUUUAUAUUUGUGUGGACAUAG	CUAAAUCAGUACAAAUAUAAAG	Cleavage	genomic_reference:SL2.50ch02 gene_region:43268986-43270169 transcript_region:SL2.50ch02:43268986..43270169- functional_description:"LOB domain protein 42 (AHRD V1 ***- D7KWD0_ARALY); contains Interpro domain(s) IPR004883 Lateral organ boundaries, LOB "	1
mir1120b-3p	Solyc03g083390.2.1	3.0	14.654	1	22	23	44	UUUUAUAUUUGUGUGGACAUAG	UUGUUUUUGCAUAAUUAUAAAA	Cleavage	genomic_reference:SL2.50ch03 gene_region:46783589-46788273 transcript_region:SL2.50ch03:46783589..46788273+ functional_description:"Nuclear movement protein nudc (AHRD V1 *-*- Q17KI6_AEDAE); contains Interpro domain(s) IPR017447 CS "	1
mir1120b-3p	Solyc09g014170.2.1	2.0	16.175	1	19	1554	1572	UUUUAUAUUUGUGUGGACA	UUUCCGUACAAGUAUGAAA	Cleavage	genomic_reference:SL2.50ch09 gene_region:5643932-5650838 transcript_region:SL2.50ch09:5643932..5650838- functional_description:"ARID/BRIGHT DNA-binding domain-containing protein/ELM2 domain-containing protein/Myb-like DNA-binding domain-containing protein (AHRD V1 *--- Q1PEA0_ARATH); contains Interpro domain(s) IPR000949 ELM2 "	1
mir1120b-3p	Solyc02g033040.2.1	3.0	8.251	1	22	1364	1385	UUUUAUAUUUGUGUGGACAUAG	CUGUUUCCUUUCAAAUAUAGAA	Cleavage	genomic_reference:SL2.50ch02 gene_region:20410724-20412163 transcript_region:SL2.50ch02:20410724..20412163+ functional_description:"F-box family protein (AHRD V1 ***- B9HCS6_POPTR); contains Interpro domain(s) IPR001810 Cyclin-like F-box "	1
mir1120b-3p	Solyc05g013070.2.1	2.5	15.022	1	22	75	96	UUUUAUAUUUGUGUGGACAUAG	UUUUUUUCAUAUAAAUAUAGAG	Cleavage	genomic_reference:SL2.50ch05 gene_region:6165906-6171636 transcript_region:SL2.50ch05:6165906..6171636+ go_terms:GO:0004708 functional_description:"Kinase family protein (AHRD V1 **** D7KBF8_ARALY); contains Interpro domain(s) IPR016253 Integrin-linked protein kinase "	1
mir1120b-3p	Solyc09g075140.2.1	2.0	6.936	1	22	1464	1485	UUUUAUAUUUGUGUGGACAUAG	UUAAAUUCUUACAAAUAUAAAA	Cleavage	genomic_reference:SL2.50ch09 gene_region:62435204-62439921 transcript_region:SL2.50ch09:62435204..62439921- go_terms:GO:0008289,GO:0004622 functional_description:"Lipase-like protein (AHRD V1 **-- Q9M3D1_ARATH)"	1
mir1120b-3p	Solyc01g110040.2.1	3.0	10.458	1	22	10657	10678	UUUUAUAUUUGUGUGGACAUAG	CUUUUUUUACACAAAUAGGAAA	Cleavage	genomic_reference:SL2.50ch01 gene_region:88591498-88612650 transcript_region:SL2.50ch01:88591498..88612650- functional_description:"Transducin family protein (AHRD V1 ***- D7L1V6_ARALY)"	1
mir1120b-3p	Solyc01g096110.2.1	3.0	16.063	1	22	5289	5310	UUUUAUAUUUGUGUGGACAUAG	UUCUGACCAGACAGAUAUAAAG	Cleavage	genomic_reference:SL2.50ch01 gene_region:78967477-78987548 transcript_region:SL2.50ch01:78967477..78987548- go_terms:GO:0000166 functional_description:"WD repeat protein (AHRD V1 *--- A1CP90_ASPCL); contains Interpro domain(s) IPR017986 WD40 repeat, region "	1
mir1120b-3p	Solyc08g068790.1.1	3.0	13.485	1	20	101	120	UUUUAUAUUUGUGUGGACAU	AUUUUUACAUAAAUAUGGGA	Cleavage	evidence_code:10F0H1E1IEG genomic_reference:SL2.50ch08 gene_region:55114329-55114547 transcript_region:SL2.50ch08:55114329..55114547+ functional_description:"Tyramine hydroxycinnamoyl transferase (AHRD V1 ***- Q8H9D9_SOLTU)"	1
mir1120b-3p	Solyc01g067130.2.1	3.0	8.363	1	20	360	379	UUUUAUAUUUGUGUGGACAU	AUAUUUACAUAGAUAUAGAG	Cleavage	genomic_reference:SL2.50ch01 gene_region:67899839-67900307 transcript_region:SL2.50ch01:67899839..67900307- go_terms:GO:0003700 functional_description:"Nuclear transcription factor Y subunit B-3 (AHRD V1 **** B6SUG8_MAIZE); contains Interpro domain(s) IPR003957 Transcription factor, CBFA/NFYB, DNA topoisomerase "	1
mir1120b-3p	Solyc09g005790.1.1	3.0	11.536	1	20	234	253	UUUUAUAUUUGUGUGGACAU	AUGUCAACAACAAUAUAAAA	Translation	evidence_code:10F0H1E0IEG genomic_reference:SL2.50ch09 gene_region:547884-548495 transcript_region:SL2.50ch09:547884..548495- functional_description:"Unknown Protein (AHRD V1)"	1
mir1120b-3p	Solyc08g068710.1.1	3.0	13.353	1	20	614	633	UUUUAUAUUUGUGUGGACAU	AUUUUUACAUAAAUAUGGGA	Cleavage	evidence_code:10F0H1E1IEG genomic_reference:SL2.50ch08 gene_region:55050981-55051685 transcript_region:SL2.50ch08:55050981..55051685- go_terms:GO:0008152 functional_description:"N-acetyltransferase (AHRD V1 ***- B6SUK9_MAIZE); contains Interpro domain(s) IPR000182 GCN5-related N-acetyltransferase "	1
mir1120b-3p	Solyc08g068690.1.1	3.0	10.366	1	20	605	624	UUUUAUAUUUGUGUGGACAU	AUUUUUACAUAAAUAUGGGA	Cleavage	evidence_code:10F1H1E1IEG genomic_reference:SL2.50ch08 gene_region:55029521-55030243 transcript_region:SL2.50ch08:55029521..55030243- go_terms:GO:0008152 functional_description:"N-acetyltransferase (AHRD V1 ***- B6SUK9_MAIZE); contains Interpro domain(s) IPR000182 GCN5-related N-acetyltransferase "	1
mir1120b-3p	Solyc08g068770.1.1	3.0	13.196	1	20	611	630	UUUUAUAUUUGUGUGGACAU	AUUUUUACAUAAAUAUGGGA	Cleavage	evidence_code:10F1H1E1IEG genomic_reference:SL2.50ch08 gene_region:55108078-55108806 transcript_region:SL2.50ch08:55108078..55108806- go_terms:GO:0008152 functional_description:"N-acetyltransferase (AHRD V1 ***- B6SUK9_MAIZE); contains Interpro domain(s) IPR000182 GCN5-related N-acetyltransferase "	1
mir1120b-3p	Solyc08g068700.1.1	3.0	11.68	1	20	623	642	UUUUAUAUUUGUGUGGACAU	AUUUUUACAUAAAUAUGGGA	Cleavage	evidence_code:10F1H1E1IEG genomic_reference:SL2.50ch08 gene_region:55042367-55043107 transcript_region:SL2.50ch08:55042367..55043107- go_terms:GO:0008152 functional_description:"N-acetyltransferase (AHRD V1 ***- B6SUK9_MAIZE); contains Interpro domain(s) IPR000182 GCN5-related N-acetyltransferase "	1
mir1120b-3p	Solyc06g060680.1.1	1.5	8.003	1	17	344	360	UUUUAUAUUUGUGUGGA	UCCACAGAGAUAUAAAA	Translation	evidence_code:10F0H1E1IEG genomic_reference:SL2.50ch06 gene_region:35097286-35098164 transcript_region:SL2.50ch06:35097286..35098164- go_terms:GO:0005515,GO:0016301 functional_description:"Receptor-like protein kinase 5 (AHRD V1 **** RLK5_ARATH); contains Interpro domain(s) IPR002290 Serine/threonine protein kinase "	1
mir1120b-3p	Solyc02g065670.1.1	2.5	13.017	1	20	902	921	UUUUAUAUUUGUGUGGACAU	AUCUUCGCGAAAAUAUAAAA	Translation	evidence_code:10F0H1E0IEG genomic_reference:SL2.50ch02 gene_region:31413225-31414228 transcript_region:SL2.50ch02:31413225..31414228- go_terms:GO:0080043 functional_description:"Glucosyltransferase-like protein (AHRD V1 **** O49492_ARATH); contains Interpro domain(s) IPR002213 UDP-glucuronosyl/UDP-glucosyltransferase "	1
mir1120b-3p	Solyc03g118470.2.1	2.0	13.649	1	17	376	392	UUUUAUAUUUGUGUGGA	UCCGUACAGAUAUAGAA	Cleavage	genomic_reference:SL2.50ch03 gene_region:61383765-61385574 transcript_region:SL2.50ch03:61383765..61385574+ go_terms:GO:0008486 functional_description:"Diphosphoinositol polyphosphate phosphohydrolase 1 (AHRD V1 *-** C1BIE3_ONCMY); contains Interpro domain(s) IPR000086 NUDIX hydrolase domain "	1
mir1120b-3p	Solyc02g069020.2.1	2.5	17.134	1	20	241	260	UUUUAUAUUUGUGUGGACAU	AUUUCCACAUAAUUAUGAAG	Cleavage	genomic_reference:SL2.50ch02 gene_region:33549370-33551904 transcript_region:SL2.50ch02:33549370..33551904- go_terms:GO:0030246 functional_description:"Phloem protein 2 (AHRD V1 **-- D0R6I5_MALDO)"	1
mir1120b-3p	Solyc01g102980.2.1	2.5	12.367	1	20	401	420	UUUUAUAUUUGUGUGGACAU	GUCUCCACAUAAGUACAAAA	Cleavage	genomic_reference:SL2.50ch01 gene_region:83400300-83402189 transcript_region:SL2.50ch01:83400300..83402189+ go_terms:GO:0016563,GO:0003700 functional_description:"Zinc finger-homeodomain protein 1 (Fragment) (AHRD V1 **-- B0LK17_YUCFI); contains Interpro domain(s) IPR006456 ZF-HD homeobox protein Cys/His-rich dimerisation region "	1
mir1122b-3p	Solyc10g018320.1.1	1.5	17.634	1	24	586	609	AAAAGACUUAUAUUUAGGAACGGA	UUUGCUUCUAAAUAUAAGUCUUCU	Cleavage	evidence_code:10F0H1E1IEG genomic_reference:SL2.50ch10 gene_region:7324490-7325110 transcript_region:SL2.50ch10:7324490..7325110+ go_terms:GO:0046910 functional_description:"Pectinesterase (AHRD V1 **** C0PST8_PICSI); contains Interpro domain(s) IPR006501 Pectinesterase inhibitor "	1
mir1122b-3p	Solyc08g077850.1.1	3.0	20.315	1	24	1786	1809	AAAAGACUUAUAUUUAGGAACGGA	UCCGUUGCUAAGAGUCAGUCUUUU	Cleavage	evidence_code:10F0H1E1IEG genomic_reference:SL2.50ch08 gene_region:58914158-58943344 transcript_region:SL2.50ch08:58914158..58943344+ go_terms:GO:0006396 functional_description:"tRNA/rRNA methyltransferase SpoU family protein (AHRD V1 *-*- Q54XF8_DICDI); contains Interpro domain(s) IPR001537 tRNA/rRNA methyltransferase, SpoU "	1
mir1122b-3p	Solyc04g072770.2.1	1.5	8.928	1	20	45	64	AAAAGACUUAUAUUUAGGAA	UUUCUAAAAAUAAGUUUUUU	Cleavage	genomic_reference:SL2.50ch04 gene_region:57328213-57335638 transcript_region:SL2.50ch04:57328213..57335638+ go_terms:GO:0005515 functional_description:"tRNA modification GTPase mnmE (AHRD V1 ***- B1WVF4_CYAA5); contains Interpro domain(s) IPR004520 tRNA modification GTPase TrmE "	1
mir1122b-3p	Solyc02g086270.2.1	2.0	12.051	1	24	2600	2623	AAAAGACUUAUAUUUAGGAACGGA	UUAGCUCCUGAAUAAAGGUCUUUU	Translation	genomic_reference:SL2.50ch02 gene_region:43557735-43566755 transcript_region:SL2.50ch02:43557735..43566755- go_terms:GO:0006468 functional_description:"Receptor-like kinase (AHRD V1 *-*- A7VM25_MARPO); contains Interpro domain(s) IPR002290 Serine/threonine protein kinase "	1
mir1122b-3p	Solyc05g009140.2.1	3.0	7.589	1	22	175	196	AAAAGACUUAUAUUUAGGAACG	CGAUCCUGAGUAUGAUUCUUUU	Cleavage	genomic_reference:SL2.50ch05 gene_region:3254932-3264160 transcript_region:SL2.50ch05:3254932..3264160- go_terms:GO:0016787 functional_description:"Beta-lactamase domain protein (AHRD V1 *-*- D2RPF9_HALTV); contains Interpro domain(s) IPR001279 Beta-lactamase-like "	1
mir1122b-3p	Solyc08g079800.2.1	2.0	18.74	1	20	284	303	AAAAGACUUAUAUUUAGGAA	UUCCUAUAUACAAGUCUUUU	Translation	genomic_reference:SL2.50ch08 gene_region:60428023-60430299 transcript_region:SL2.50ch08:60428023..60430299- go_terms:GO:0005634 functional_description:"Growth-regulating factor 12 (AHRD V1 *--- Q6AWX7_ORYSJ); contains Interpro domain(s) IPR014977 WRC "	1
mir1122b-3p	Solyc10g044910.1.1	1.5	21.602	1	20	395	414	AAAAGACUUAUAUUUAGGAA	UUGCUAAAUAUGGGUUUUUU	Cleavage	evidence_code:10F0H1E1IEG genomic_reference:SL2.50ch10 gene_region:24383999-24396229 transcript_region:SL2.50ch10:24383999..24396229+ functional_description:"Etoposide-induced protein 2.4 homolog (AHRD V1 ***- EI24_HUMAN); contains Interpro domain(s) IPR009890 Etoposide-induced 2.4 "	1
mir1122b-3p	Solyc05g047680.2.1	3.0	21.171	1	24	1660	1683	AAAAGACUUAUAUUUAGGAACGGA	UACGUUACUAUAUAUGGGUCUUUA	Cleavage	genomic_reference:SL2.50ch05 gene_region:58310495-58312397 transcript_region:SL2.50ch05:58310495..58312397+ go_terms:GO:0019825 functional_description:"Cytochrome P450"	1
mir1122b-3p	Solyc10g076290.1.1	2.0	14.339	1	20	353	372	AAAAGACUUAUAUUUAGGAA	UUUCUAGGUCUAAGUCUUUU	Translation	evidence_code:10F0H1E1IEG genomic_reference:SL2.50ch10 gene_region:58549205-58554411 transcript_region:SL2.50ch10:58549205..58554411+ go_terms:GO:0005515,GO:0004842 functional_description:"F-box/LRR-repeat protein 3 (AHRD V1 ***- FBL3_ARATH); contains Interpro domain(s) IPR006553 Leucine-rich repeat, cysteine-containing subtype "	1
mir1122b-3p	Solyc06g067930.1.1	3.0	24.179	1	21	130	150	AAAAGACUUAUAUUUAGGAAC	GGUCCUAAAUAUAAUUUUUUG	Cleavage	evidence_code:10F0H1E0IEG genomic_reference:SL2.50ch06 gene_region:38495053-38497907 transcript_region:SL2.50ch06:38495053..38497907+ go_terms:GO:0019825 functional_description:"Cytochrome P450"	1
mir1122b-3p	Solyc02g084790.2.1	2.0	8.295	1	19	56	74	AAAAGACUUAUAUUUAGGA	UUCUAAAUCUAAGUCUUUA	Translation	genomic_reference:SL2.50ch02 gene_region:42458582-42460282 transcript_region:SL2.50ch02:42458582..42460282- go_terms:GO:0055114 functional_description:"Peroxidase (AHRD V1 ***- Q0ZA68_9ROSI); contains Interpro domain(s) IPR002016 Haem peroxidase, plant/fungal/bacterial "	1
mir1122b-3p	Solyc05g005770.2.1	3.0	9.653	1	20	158	177	AAAAGACUUAUAUUUAGGAA	UUGUUAAAUAUAAGUCUUAC	Cleavage	genomic_reference:SL2.50ch05 gene_region:586976-590980 transcript_region:SL2.50ch05:586976..590980- functional_description:"NHL repeat-containing protein (AHRD V1 ***- D7KNK1_ARALY); contains Interpro domain(s) IPR001258 NHL repeat "	1
mir1122b-3p	Solyc03g006230.1.1	2.0	14.783	1	24	468	491	AAAAGACUUAUAUUUAGGAACGGA	UUUUAUUAUAAAUAUGAGUUUUUU	Cleavage	evidence_code:10F0H1E0IEG genomic_reference:SL2.50ch03 gene_region:857390-859081 transcript_region:SL2.50ch03:857390..859081+ functional_description:"Integral membrane protein TmpA (AHRD V1 **-- B8N2M4_ASPFN)"	1
mir1122b-3p	Solyc12g039090.1.1	3.0	17.566	1	19	96	114	AAAAGACUUAUAUUUAGGA	UCCUGGAUGUAAGUCUAUU	Cleavage	evidence_code:10F0H1E0IEG genomic_reference:SL2.50ch12 gene_region:37678636-37678884 transcript_region:SL2.50ch12:37678636..37678884- functional_description:"Gag-pol polyprotein (AHRD V1 **-- Q69FA4_PHAVU); contains Interpro domain(s) IPR013103 Reverse transcriptase, RNA-dependent DNA polymerase "	1
mir1122b-3p	Solyc07g008320.2.1	2.5	15.727	1	19	3501	3519	AAAAGACUUAUAUUUAGGA	UCUUGAAUAUGCGUCUUUU	Cleavage	genomic_reference:SL2.50ch07 gene_region:3079524-3097721 transcript_region:SL2.50ch07:3079524..3097721- go_terms:GO:0005388 functional_description:"Calcium-transporting ATPase 1 (AHRD V1 **** Q7XBH9_CERRI); contains Interpro domain(s) IPR006408 ATPase, P-type, calcium-transporting, PMCA-type "	1
mir1122b-3p	Solyc03g005550.2.1	2.0	10.689	1	19	3317	3335	AAAAGACUUAUAUUUAGGA	UUCAAAGUAUAAGUUUUUU	Cleavage	genomic_reference:SL2.50ch03 gene_region:405797-414594 transcript_region:SL2.50ch03:405797..414594- functional_description:"Serine/threonine-protein phosphatase 7 long form homolog (AHRD V1 **-- PPP7L_ARATH); contains Interpro domain(s) IPR019557 Aminotransferase-like, plant mobile domain "	1
mir1122b-3p	Solyc01g110050.1.1	3.0	11.084	1	21	190	210	AAAAGACUUAUAUUUAGGAAC	GUUACUAACUAUAAGUUUUAU	Cleavage	evidence_code:10F0H1E0IEG genomic_reference:SL2.50ch01 gene_region:88614266-88616463 transcript_region:SL2.50ch01:88614266..88616463- go_terms:GO:0004722,GO:0003993 functional_description:"Purple acid phosphatase (AHRD V1 **** Q84KZ2_TOBAC); contains Interpro domain(s) IPR015914 Purple acid phosphatase, N-terminal "	1
mir1122b-3p	Solyc02g069430.2.1	3.0	12.73	1	19	1543	1561	AAAAGACUUAUAUUUAGGA	UCAUAAAUAUAGGUUUUUA	Cleavage	genomic_reference:SL2.50ch02 gene_region:33901124-33903618 transcript_region:SL2.50ch02:33901124..33903618+ go_terms:GO:0005516,GO:0004012 functional_description:"Phospholipid-transporting ATPase (AHRD V1 **** C1HB29_PARBA); contains Interpro domain(s) IPR001757 ATPase, P-type, K/Mg/Cd/Cu/Zn/Na/Ca/Na/H-transporter "	1
mir1122b-3p	Solyc02g081590.2.1	2.0	15.878	1	18	665	682	AAAAGACUUAUAUUUAGG	CCUAAGUCUAAGUUUUUU	Translation	genomic_reference:SL2.50ch02 gene_region:40060928-40063885 transcript_region:SL2.50ch02:40060928..40063885+ functional_description:"FACT complex subunit SPT16 (AHRD V1 *-*- SPT16_ARATH)"	1
mir1122b-3p	Solyc08g076720.2.1	1.5	14.36	1	18	445	462	AAAAGACUUAUAUUUAGG	UCAAGAUAUAAGUCUUUU	Cleavage	genomic_reference:SL2.50ch08 gene_region:57827103-57836786 transcript_region:SL2.50ch08:57827103..57836786- go_terms:GO:0010329 functional_description:"Uncharacterized ABC transporter ATP-binding protein TM_0288 (AHRD V1 *--* Y288_THEMA); contains Interpro domain(s) IPR003439 ABC transporter-like "	1
mir1122b-3p	Solyc02g081400.2.1	3.0	10.35	1	19	1357	1375	AAAAGACUUAUAUUUAGGA	UUCUAAAUGUGACUUUUUU	Cleavage	genomic_reference:SL2.50ch02 gene_region:39962544-39967049 transcript_region:SL2.50ch02:39962544..39967049- go_terms:GO:0016798 functional_description:"Intracellular protease PfpI family protein expressed (AHRD V1 ***- Q2R1V5_ORYSJ); contains Interpro domain(s) IPR006286 Peptidase C56, PfpI "	1
mir1122b-3p	Solyc08g006600.2.1	3.0	21.917	1	19	503	521	AAAAGACUUAUAUUUAGGA	UUCUAAAUAUAACUCUUGU	Cleavage	genomic_reference:SL2.50ch08 gene_region:1188325-1206669 transcript_region:SL2.50ch08:1188325..1206669- go_terms:GO:0003924 functional_description:"Dynamin-2 (AHRD V1 ***- D0MQ53_PHYIN); contains Interpro domain(s) IPR000375 Dynamin central region "	1
mir1122b-3p	Solyc05g008200.2.1	2.5	13.09	1	22	5115	5136	AAAAGACUUAUAUUUAGGAACG	UGCUGCUAGAUAUGAAUCUUUU	Cleavage	genomic_reference:SL2.50ch05 gene_region:2590255-2598199 transcript_region:SL2.50ch05:2590255..2598199+ go_terms:GO:0044267,GO:0008270,GO:0046488 functional_description:"Phosphatidylinositol-4-phosphate 5-kinase family protein (AHRD V1 *--- D7L328_ARALY); contains Interpro domain(s) IPR016034 Phosphatidylinositol-4-phosphate 5-kinase, core, subgroup "	1
mir1122b-3p	Solyc04g039880.1.1	2.0	9.943	1	17	40	56	AAAAGACUUAUAUUUAG	CUAGAUAUAAGCCUUUU	Cleavage	evidence_code:10F0H1E0IEG genomic_reference:SL2.50ch04 gene_region:30599880-30601556 transcript_region:SL2.50ch04:30599880..30601556+ go_terms:GO:0055114 functional_description:"Pheophorbide a oxygenase (AHRD V1 ***- B6ST74_MAIZE); contains Interpro domain(s) IPR013626 Pheophorbide a oxygenase "	1
mir1122b-3p	Solyc10g007520.1.1	2.5	13.821	1	20	419	438	AAAAGACUUAUAUUUAGGAA	UGCCUAAUUAUAAGUGUUUU	Cleavage	evidence_code:10F0H1E0IEG genomic_reference:SL2.50ch10 gene_region:1846321-1847484 transcript_region:SL2.50ch10:1846321..1847484+ functional_description:"Pentatricopeptide repeat-containing protein (AHRD V1 ***- D7MSM5_ARALY); contains Interpro domain(s) IPR002885 Pentatricopeptide repeat "	1
mir1122b-3p	Solyc02g080880.2.1	2.5	16.716	1	18	1788	1805	AAAAGACUUAUAUUUAGG	CCUUAGUAUAAGUCUUUA	Cleavage	genomic_reference:SL2.50ch02 gene_region:39553552-39559262 transcript_region:SL2.50ch02:39553552..39559262- go_terms:GO:0004190 functional_description:"Aspartic proteinase (AHRD V1 **-* Q8L6A8_THECC); contains Interpro domain(s) IPR001461 Peptidase A1 "	1
mir1122b-3p	Solyc04g010310.2.1	2.5	13.189	1	23	154	176	AAAAGACUUAUAUUUAGGAACGG	CUGAAUCAAGAUAUGAGUUUUUU	Cleavage	genomic_reference:SL2.50ch04 gene_region:3631081-3639205 transcript_region:SL2.50ch04:3631081..3639205+ go_terms:GO:0010329 functional_description:"Uncharacterized ABC transporter ATP-binding protein/permease C9B6.09c (AHRD V1 *-** YNT9_SCHPO); contains Interpro domain(s) IPR003439 ABC transporter-like "	1
mir1122b-3p	Solyc10g005920.2.1	2.5	14.357	1	20	4589	4608	AAAAGACUUAUAUUUAGGAA	UUGUUGAGUAUUAGUCUUUU	Cleavage	genomic_reference:SL2.50ch10 gene_region:709875-721808 transcript_region:SL2.50ch10:709875..721808+ go_terms:GO:0000166,GO:0042803 functional_description:"Enhancer of mRNA-decapping protein 4 (AHRD V1 *--- EDC4_DANRE); contains Interpro domain(s) IPR017986 WD40 repeat, region "	1
mir1122b-3p	Solyc12g009680.1.1	2.5	21.244	1	17	659	675	AAAAGACUUAUAUUUAG	GGAAAUAUAGGUCUUUU	Cleavage	evidence_code:10F0H1E0IEG genomic_reference:SL2.50ch12 gene_region:2936300-2938988 transcript_region:SL2.50ch12:2936300..2938988- go_terms:GO:0016021 functional_description:"Adiponectin receptor protein 2 (AHRD V1 ***- B0W6M8_CULQU); contains Interpro domain(s) IPR004254 Hly-III related "	1
mir1122b-3p	Solyc06g073580.2.1	2.5	9.607	1	18	1023	1040	AAAAGACUUAUAUUUAGG	CCUAAAUACAAGUCAUUU	Translation	genomic_reference:SL2.50ch06 gene_region:41757606-41760433 transcript_region:SL2.50ch06:41757606..41760433+ go_terms:GO:0045431 functional_description:"1-aminocyclopropane-1-carboxylate oxidase 1 (AHRD V1 **-- ACCO1_ORYSJ); contains Interpro domain(s) IPR005123 Oxoglutarate and iron-dependent oxygenase "	1
mir1122b-3p	Solyc12g014190.1.1	3.0	22.401	1	21	891	911	AAAAGACUUAUAUUUAGGAAC	GCUUCUUGAUGUGGGUCUUUU	Cleavage	evidence_code:10F0H1E1IEG genomic_reference:SL2.50ch12 gene_region:5034317-5040335 transcript_region:SL2.50ch12:5034317..5040335- go_terms:GO:0008033 functional_description:"tRNA dimethylallyltransferase (AHRD V1 ***- D6YRN6_WADCW); contains Interpro domain(s) IPR002627 tRNA isopentenyltransferase "	1
mir1122b-3p	Solyc03g063160.1.1	2.5	12.439	1	19	534	552	AAAAGACUUAUAUUUAGGA	UGUUAAAUGUGAGUCUUUG	Cleavage	evidence_code:10F0H1E1IEG genomic_reference:SL2.50ch03 gene_region:30760612-30762462 transcript_region:SL2.50ch03:30760612..30762462- go_terms:GO:0004519 functional_description:"Pentatricopeptide repeat-containing protein (AHRD V1 ***- D7LCN4_ARALY); contains Interpro domain(s) IPR002885 Pentatricopeptide repeat "	1
mir1127b-3p	Solyc05g056620.1.1	1.5	12.619	1	24	1206	1229	ACAAAUAUUUCUGGACGGAGGGAG	CUCCCUCCGUUCAGAAAUAUUUGC	Cleavage	genomic_reference:SL2.50ch05 gene_region:5216722-5226350 transcript_region:SL2.50ch05:5216722..5226350- go_terms:GO:0046982 functional_description:"Myocyte-specific enhancer factor 2D (AHRD V1 *-*- MEF2D_HUMAN); contains Interpro domain(s) IPR002100 Transcription factor, MADS-box IPR002487 Transcription factor, K-box "	1
mir1127b-3p	Solyc02g089820.2.1	2.5	23.879	1	24	40	63	ACAAAUAUUUCUGGACGGAGGGAG	CUUUUCUUGUUCAGAAAGAUUUGU	Cleavage	genomic_reference:SL2.50ch02 gene_region:46089148-46092029 transcript_region:SL2.50ch02:46089148..46092029- go_terms:GO:0005515 functional_description:"Proteasome maturation protein (AHRD V1 ***- A5HKJ3_RAT); contains Interpro domain(s) IPR008012 Proteasome maturation factor UMP1 "	1
mir1127b-3p	Solyc02g086160.2.1	2.0	16.047	1	22	1596	1617	ACAAAUAUUUCUGGACGGAGGG	UUCUACUUCCAGAAAUAUUUGC	Cleavage	genomic_reference:SL2.50ch02 gene_region:43489233-43498866 transcript_region:SL2.50ch02:43489233..43498866+ go_terms:GO:0015519 functional_description:"D-xylose transporter (AHRD V1 **** D0DTW3_LACFE); contains Interpro domain(s) IPR003663 Sugar/inositol transporter "	1
mir1127b-3p	Solyc01g111630.2.1	2.0	15.54	1	23	730	752	ACAAAUAUUUCUGGACGGAGGGA	UCUACUCGUCUAGAAAAAUUUGU	Cleavage	genomic_reference:SL2.50ch01 gene_region:89609244-89612993 transcript_region:SL2.50ch01:89609244..89612993+ go_terms:GO:0008266,GO:0030267 functional_description:"Glyoxylate/hydroxypyruvate reductase B (AHRD V1 **** GHRB_YERPS); contains Interpro domain(s) IPR006140 D-isomer specific 2-hydroxyacid dehydrogenase, NAD-binding "	1
mir1127b-3p	Solyc04g081260.2.1	1.0	13.553	1	17	1040	1056	ACAAAUAUUUCUGGACG	CGUCCAGGAGUAUUUGU	Cleavage	genomic_reference:SL2.50ch04 gene_region:62875381-62880736 transcript_region:SL2.50ch04:62875381..62880736+ functional_description:"Filament-like plant protein (Fragment) (AHRD V1 *-*- FPP_SOLLC); contains Interpro domain(s) IPR008587 Protein of unknown function DUF869, plant "	1
mir1127b-3p	Solyc04g039860.1.1	3.0	15.155	1	24	286	309	ACAAAUAUUUCUGGACGGAGGGAG	CCUCUUUCUUUGAGAAAUGUUUGU	Cleavage	evidence_code:10F0H0E0IEG genomic_reference:SL2.50ch04 gene_region:30584447-30584932 transcript_region:SL2.50ch04:30584447..30584932- functional_description:"Unknown Protein (AHRD V1)"	1
mir1127b-3p	Solyc01g066630.1.1	3.0	17.276	1	19	42	60	ACAAAUAUUUCUGGACGGA	UCUGUCUGGAAAUUUUUGU	Cleavage	evidence_code:10F0H0E0IEG genomic_reference:SL2.50ch01 gene_region:67200108-67200260 transcript_region:SL2.50ch01:67200108..67200260- functional_description:"Unknown Protein (AHRD V1)"	1
mir1127b-3p	Solyc09g065640.2.1	3.0	9.428	1	24	3207	3230	ACAAAUAUUUCUGGACGGAGGGAG	UUUAUUCUCUCUAGAAUUAUUUGU	Cleavage	genomic_reference:SL2.50ch09 gene_region:59410288-59416571 transcript_region:SL2.50ch09:59410288..59416571+ go_terms:GO:0005515 functional_description:"Os11g0585900 protein (Fragment) (AHRD V1 **-- Q0IRY6_ORYSJ); contains Interpro domain(s) IPR011990 Tetratricopeptide-like helical "	1
mir1127b-3p	Solyc02g093730.2.1	2.0	17.917	1	22	560	581	ACAAAUAUUUCUGGACGGAGGG	UCAUAUGUUCAGGGAUAUUUGU	Cleavage	genomic_reference:SL2.50ch02 gene_region:49046886-49049288 transcript_region:SL2.50ch02:49046886..49049288- go_terms:GO:0055114 functional_description:"Phosphoribosylformimino-5-aminoimidazole carboxamide ribotide isomerase (AHRD V1 **-- C4IQN5_BRUAB); contains Interpro domain(s) IPR010376 Protein of unknown function DUF971 "	1
mir1127b-3p	Solyc01g111180.2.1	3.0	19.324	1	22	32515	32536	ACAAAUAUUUCUGGACGGAGGG	UUUUCUGUCUAAUAAUAUUUGU	Translation	genomic_reference:SL2.50ch01 gene_region:89072019-89286640 transcript_region:SL2.50ch01:89072019..89286640- functional_description:"Unknown Protein (AHRD V1)"	1
mir1127b-3p	Solyc01g110700.2.1	3.0	19.324	1	22	62226	62247	ACAAAUAUUUCUGGACGGAGGG	UUUUCUGUCUAAUAAUAUUUGU	Translation	genomic_reference:SL2.50ch01 gene_region:89071526-89315619 transcript_region:SL2.50ch01:89071526..89315619- functional_description:"Unknown Protein (AHRD V1)"	1
mir1127b-3p	Solyc02g065210.2.1	3.0	15.921	1	21	864	884	ACAAAUAUUUCUGGACGGAGG	UCUGUGUCUGGAAAUGUUUGC	Cleavage	genomic_reference:SL2.50ch02 gene_region:30961973-30963613 transcript_region:SL2.50ch02:30961973..30963613- go_terms:GO:0019825 functional_description:"Cytochrome P450"	1
mir1127b-3p	Solyc04g005550.1.1	3.0	19.494	1	23	3619	3641	ACAAAUAUUUCUGGACGGAGGGA	UUUGUCCGACAGGGAAUAUUUGU	Cleavage	evidence_code:10F0H1E1IEG genomic_reference:SL2.50ch04 gene_region:362573-366873 transcript_region:SL2.50ch04:362573..366873+ go_terms:GO:0006952,GO:0005515,GO:0006915 functional_description:"Cc-nbs-lrr, resistance protein"	1
mir1127b-3p	Solyc02g092610.2.1	3.0	13.948	1	22	448	469	ACAAAUAUUUCUGGACGGAGGG	UUCGUUGUUUGGAAAUAUUUGG	Cleavage	genomic_reference:SL2.50ch02 gene_region:48228395-48229415 transcript_region:SL2.50ch02:48228395..48229415- go_terms:GO:0009416 functional_description:"Transposon protein Mutator sub-class (AHRD V1 ***- B6UC07_MAIZE); contains Interpro domain(s) IPR004249 NPH3 "	1
mir1127b-3p	Solyc02g092620.2.1	3.0	16.51	1	22	902	923	ACAAAUAUUUCUGGACGGAGGG	UUCGUUGUUUGGAAAUAUUUGG	Cleavage	genomic_reference:SL2.50ch02 gene_region:48228839-48230367 transcript_region:SL2.50ch02:48228839..48230367- go_terms:GO:0005515 functional_description:"BZIP domain class transcription factor (AHRD V1 **-- D9ZIQ5_MALDO); contains Interpro domain(s) IPR013069 BTB/POZ "	1
mir1127b-3p	Solyc08g079670.2.1	2.0	16.709	1	17	1094	1110	ACAAAUAUUUCUGGACG	GUUCCAGAAAUAUUUGU	Cleavage	genomic_reference:SL2.50ch08 gene_region:60319033-60323467 transcript_region:SL2.50ch08:60319033..60323467- functional_description:"SNARE associated Golgi protein (AHRD V1 *--- C7QSR3_CYAP0); contains Interpro domain(s) IPR015414 SNARE associated Golgi protein "	1
mir1127b-3p	Solyc08g066180.2.1	2.5	15.796	1	19	1194	1212	ACAAAUAUUUCUGGACGGA	UUUCUCCAGGAGUAUUUGU	Cleavage	genomic_reference:SL2.50ch08 gene_region:51785433-51796832 transcript_region:SL2.50ch08:51785433..51796832- go_terms:GO:0016020,GO:0008152,GO:0008270 functional_description:"HMP-PP phosphatase (AHRD V1 *--- COF_CITK8); contains Interpro domain(s) IPR013200 HAD superfamily hydrolase-like, type 3 "	1
mir1127b-3p	Solyc12g096290.1.1	3.0	17.38	1	20	1422	1441	ACAAAUAUUUCUGGACGGAG	UUUUGUCAAGAAGUAUUUGG	Cleavage	evidence_code:10F0H1E1IEG genomic_reference:SL2.50ch12 gene_region:63618192-63620489 transcript_region:SL2.50ch12:63618192..63620489+ go_terms:GO:0005975,GO:0000145 functional_description:"Exocyst complex component 6 (AHRD V1 ***- B0WEG6_CULQU); contains Interpro domain(s) IPR007225 Exocyst complex subunit Sec15-like "	1
mir1127b-3p	Solyc01g094800.2.1	2.5	14.891	1	20	3622	3641	ACAAAUAUUUCUGGACGGAG	CUACUUCCAGAAGUAUUUGA	Cleavage	genomic_reference:SL2.50ch01 gene_region:77968890-77980886 transcript_region:SL2.50ch01:77968890..77980886+ go_terms:GO:0030528,GO:0003677 functional_description:"Chromodomain-helicase-DNA-binding protein 1 (AHRD V1 *--* CHD1_DROME); contains Interpro domain(s) IPR000330 SNF2-related "	1
mir1127b-3p	Solyc02g062730.2.1	2.5	24.543	1	23	464	486	ACAAAUAUUUCUGGACGGAGGGA	UUUUAUCGUGUAGAACUAUUUGU	Cleavage	genomic_reference:SL2.50ch02 gene_region:29073379-29074553 transcript_region:SL2.50ch02:29073379..29074553+ functional_description:"Unknown Protein (AHRD V1)"	1
mir1127b-3p	Solyc05g056620.1.1	2.5	13.83	1	24	1208	1231	UGACAAAUAUUUCUGGACGGAUGG	CCCUCCGUUCAGAAAUAUUUGCCG	Cleavage	genomic_reference:SL2.50ch05 gene_region:5216722-5226350 transcript_region:SL2.50ch05:5216722..5226350- go_terms:GO:0046982 functional_description:"Myocyte-specific enhancer factor 2D (AHRD V1 *-*- MEF2D_HUMAN); contains Interpro domain(s) IPR002100 Transcription factor, MADS-box IPR002487 Transcription factor, K-box "	1
mir1127b-3p	Solyc01g066630.1.1	2.5	17.149	1	22	41	62	UGACAAAUAUUUCUGGACGGAU	AUCUGUCUGGAAAUUUUUGUUA	Cleavage	evidence_code:10F0H0E0IEG genomic_reference:SL2.50ch01 gene_region:67200108-67200260 transcript_region:SL2.50ch01:67200108..67200260- functional_description:"Unknown Protein (AHRD V1)"	1
mir1127b-3p	Solyc08g079670.2.1	0.5	16.921	1	23	1090	1112	UGACAAAUAUUUCUGGACGGAUG	CAUGGUUCCAGAAAUAUUUGUUA	Cleavage	genomic_reference:SL2.50ch08 gene_region:60319033-60323467 transcript_region:SL2.50ch08:60319033..60323467- functional_description:"SNARE associated Golgi protein (AHRD V1 *--- C7QSR3_CYAP0); contains Interpro domain(s) IPR015414 SNARE associated Golgi protein "	1
mir1127b-3p	Solyc01g111630.2.1	3.0	16.268	1	24	731	754	UGACAAAUAUUUCUGGACGGAUGG	CUACUCGUCUAGAAAAAUUUGUGA	Cleavage	genomic_reference:SL2.50ch01 gene_region:89609244-89612993 transcript_region:SL2.50ch01:89609244..89612993+ go_terms:GO:0008266,GO:0030267 functional_description:"Glyoxylate/hydroxypyruvate reductase B (AHRD V1 **** GHRB_YERPS); contains Interpro domain(s) IPR006140 D-isomer specific 2-hydroxyacid dehydrogenase, NAD-binding "	1
mir1127b-3p	Solyc03g115180.1.1	2.0	23.265	1	23	232	254	UGACAAAUAUUUCUGGACGGAUG	CAUGCCUCUGCAAAUAUUUGUCA	Cleavage	evidence_code:10F0H0E0IEG genomic_reference:SL2.50ch03 gene_region:59036199-59039309 transcript_region:SL2.50ch03:59036199..59039309+ functional_description:"PHD-finger family protein expressed (AHRD V1 *-*- Q53MN0_ORYSJ)"	1
mir1127b-3p	Solyc03g124050.2.1	3.0	16.115	1	23	2361	2383	UGACAAAUAUUUCUGGACGGAUG	CGGUCGUUUAGAAAUAUUUAUUA	Cleavage	genomic_reference:SL2.50ch03 gene_region:64817768-64820373 transcript_region:SL2.50ch03:64817768..64820373- go_terms:GO:0004674 functional_description:"Receptor like kinase, RLK"	1
mir1127b-3p	Solyc02g079080.1.1	3.0	13.52	1	24	1439	1462	UGACAAAUAUUUCUGGACGGAUGG	CCAUCGUUGCAGAAAUGUUUGUAA	Cleavage	evidence_code:10F0H0E0IEG genomic_reference:SL2.50ch02 gene_region:38285862-38289088 transcript_region:SL2.50ch02:38285862..38289088+ functional_description:"F-box family protein (AHRD V1 ***- B9GFH4_POPTR); contains Interpro domain(s) IPR001810 Cyclin-like F-box "	1
mir1127b-3p	Solyc04g077280.2.1	3.0	19.985	1	23	936	958	UGACAAAUAUUUCUGGACGGAUG	CAGUUGUUUAGAAAAGUUUGUCG	Cleavage	genomic_reference:SL2.50ch04 gene_region:59845110-59848068 transcript_region:SL2.50ch04:59845110..59848068+ go_terms:GO:0019199,GO:0004674 functional_description:"Serine/threonine-protein kinase receptor (AHRD V1 *-** B6U2B7_MAIZE); contains Interpro domain(s) IPR002290 Serine/threonine protein kinase "	1
mir1127b-3p	Solyc06g082520.2.1	2.0	14.409	1	18	3141	3158	UGACAAAUAUUUCUGGAC	GUUCAGGGAUGUUUGUCA	Cleavage	genomic_reference:SL2.50ch06 gene_region:44592516-44602333 transcript_region:SL2.50ch06:44592516..44602333- go_terms:GO:0005515,GO:0016564 functional_description:"AP2 domain-containing transcription factor (AHRD V1 *--* B9HWL7_POPTR); contains Interpro domain(s) IPR003340 Transcriptional factor B3 "	1
mir1127b-3p	Solyc09g065640.2.1	2.0	10.005	1	21	3212	3232	UGACAAAUAUUUCUGGACGGA	UCUCUCUAGAAUUAUUUGUUA	Translation	genomic_reference:SL2.50ch09 gene_region:59410288-59416571 transcript_region:SL2.50ch09:59410288..59416571+ go_terms:GO:0005515 functional_description:"Os11g0585900 protein (Fragment) (AHRD V1 **-- Q0IRY6_ORYSJ); contains Interpro domain(s) IPR011990 Tetratricopeptide-like helical "	1
mir1127b-3p	Solyc04g050150.2.1	2.5	23.369	1	24	1734	1757	UGACAAAUAUUUCUGGACGGAUGG	CCACGUGGCCAGAGAAAUUUGUCA	Cleavage	genomic_reference:SL2.50ch04 gene_region:44804160-44840698 transcript_region:SL2.50ch04:44804160..44840698- go_terms:GO:0005524 functional_description:"Chromodomain-helicase-DNA-binding protein 7 (AHRD V1 *--- CHD7_CHICK); contains Interpro domain(s) IPR000330 SNF2-related "	1
mir1127b-3p	Solyc01g111180.2.1	3.0	19.317	1	21	32518	32538	UGACAAAUAUUUCUGGACGGA	UCUGUCUAAUAAUAUUUGUUA	Cleavage	genomic_reference:SL2.50ch01 gene_region:89072019-89286640 transcript_region:SL2.50ch01:89072019..89286640- functional_description:"Unknown Protein (AHRD V1)"	1
mir1127b-3p	Solyc01g110700.2.1	3.0	19.317	1	21	62229	62249	UGACAAAUAUUUCUGGACGGA	UCUGUCUAAUAAUAUUUGUUA	Cleavage	genomic_reference:SL2.50ch01 gene_region:89071526-89315619 transcript_region:SL2.50ch01:89071526..89315619- functional_description:"Unknown Protein (AHRD V1)"	1
mir1127b-3p	Solyc02g082950.2.1	2.5	14.646	1	19	226	244	UGACAAAUAUUUCUGGACG	UGUCCAGAGGUAUUGGUCA	Cleavage	genomic_reference:SL2.50ch02 gene_region:41139450-41141750 transcript_region:SL2.50ch02:41139450..41141750+ functional_description:"Os03g0291800 protein (Fragment) (AHRD V1 ***- Q0DSS4_ORYSJ); contains Interpro domain(s) IPR004253 Protein of unknown function DUF231, plant "	1
mir1127b-3p	Solyc02g081960.2.1	3.0	17.412	1	22	1544	1565	UGACAAAUAUUUCUGGACGGAU	ACUCGUCCAGAUAUAUUUGGUA	Translation	genomic_reference:SL2.50ch02 gene_region:40291932-40295230 transcript_region:SL2.50ch02:40291932..40295230+ go_terms:GO:0005515,GO:0003723 functional_description:"Splicing factor (AHRD V1 *-*- Q5CJR5_CRYHO); contains Interpro domain(s) IPR000061 SWAP/Surp "	1
mir1127b-3p	Solyc00g024160.1.1	3.0	12.49	1	24	133	155	UGACAAAUAUUUCUGGACGGAUGG	CCUUCCCUCCAGAAAU-UUUGUCC	Cleavage	evidence_code:10F0H0E0IEG genomic_reference:SL2.50ch00 gene_region:12183146-12184149 transcript_region:SL2.50ch00:12183146..12184149- go_terms:GO:0008270 functional_description:"ATP binding protein (AHRD V1 **-- D7MPZ5_ARALY); contains Interpro domain(s) IPR001841 Zinc finger, RING-type "	1
mir1127b-3p	Solyc07g066440.2.1	1.5	18.245	1	23	868	890	UGACAAAUAUUUCUGGACGGAUG	CAUAAAUCCAGAGACAUUUGUCA	Cleavage	genomic_reference:SL2.50ch07 gene_region:65098815-65104106 transcript_region:SL2.50ch07:65098815..65104106+ go_terms:GO:0003824 functional_description:"Peptidase trypsin-like serine and cysteine proteases (Fragment) (AHRD V1 ***- A2Q138_MEDTR); contains Interpro domain(s) IPR009003 Peptidase, trypsin-like serine and cysteine "	1
mir1127b-3p	Solyc01g099710.2.1	3.0	20.736	1	24	413	436	UGACAAAUAUUUCUGGACGGAUGG	UCCUGUGCUUGGAAAUGUUUGUCA	Cleavage	genomic_reference:SL2.50ch01 gene_region:81633557-81636870 transcript_region:SL2.50ch01:81633557..81636870+ go_terms:GO:0008152 functional_description:"Tafazzin (AHRD V1 *-*- Q6PUS0_DANRE); contains Interpro domain(s) IPR000872 Tafazzin "	1
mir1127b-3p	Solyc10g078790.1.1	2.5	16.162	1	18	1190	1207	UGACAAAUAUUUCUGGAC	GUCCAGAAAUGUUUAUUA	Cleavage	evidence_code:10F0H1E1IEG genomic_reference:SL2.50ch10 gene_region:59815642-59817549 transcript_region:SL2.50ch10:59815642..59817549+ functional_description:"AT5G57460 protein (Fragment) (AHRD V1 *-*- B9DH18_ARATH)"	1
mir1127b-3p	Solyc03g082490.2.1	2.5	16.012	1	24	2229	2252	UGACAAAUAUUUCUGGACGGAUGG	CAAACCAUCCAGAAUUAUUUGUAA	Translation	genomic_reference:SL2.50ch03 gene_region:45953860-45961711 transcript_region:SL2.50ch03:45953860..45961711- go_terms:GO:0016887 functional_description:"Genomic DNA chromosome 5 P1 clone MNC6 (AHRD V1 ***- Q9FJC2_ARATH)"	1
mir1127b-3p	Solyc02g089820.2.1	3.0	23.921	1	20	46	65	UGACAAAUAUUUCUGGACGG	UUGUUCAGAAAGAUUUGUUU	Cleavage	genomic_reference:SL2.50ch02 gene_region:46089148-46092029 transcript_region:SL2.50ch02:46089148..46092029- go_terms:GO:0005515 functional_description:"Proteasome maturation protein (AHRD V1 ***- A5HKJ3_RAT); contains Interpro domain(s) IPR008012 Proteasome maturation factor UMP1 "	1
mir1127b-3p	Solyc09g008270.2.1	3.0	9.846	1	24	905	928	UGACAAAUAUUUCUGGACGGAUGG	UUAUAAAUUCAGAAAUAUUUGUAU	Cleavage	genomic_reference:SL2.50ch09 gene_region:1740287-1743899 transcript_region:SL2.50ch09:1740287..1743899+ functional_description:"Unknown Protein (AHRD V1)"	1
mir1127b-3p	Solyc05g051320.1.1	2.5	12.742	1	19	393	411	UGACAAAUAUUUCUGGACG	UGUCCAAGGAUGUUUGUCA	Cleavage	evidence_code:10F0H1E0IEG genomic_reference:SL2.50ch05 gene_region:60749337-60751829 transcript_region:SL2.50ch05:60749337..60751829+ go_terms:GO:0016788 functional_description:"Post-GPI attachment to proteins factor 3 (AHRD V1 **-- PGAP3_MOUSE); contains Interpro domain(s) IPR007217 Per1-like "	1
mir1127b-3p	Solyc09g005160.1.1	3.0	20.477	1	19	970	988	UGACAAAUAUUUCUGGACG	CGUCCAGAAGCAUUUGGCA	Cleavage	evidence_code:10F0H1E0IEG genomic_reference:SL2.50ch09 gene_region:151592-155869 transcript_region:SL2.50ch09:151592..155869+ go_terms:GO:0043008 functional_description:"Ubiquitin-protein ligase E3 (AHRD V1 *-*- B6K793_SCHJY); contains Interpro domain(s) IPR000569 HECT "	1
mir1127b-3p	Solyc08g081320.2.1	1.5	13.952	1	19	1965	1983	UGACAAAUAUUUCUGGACG	CCUCCAGAAGCAUUUGUCA	Cleavage	genomic_reference:SL2.50ch08 gene_region:61549434-61558071 transcript_region:SL2.50ch08:61549434..61558071- go_terms:GO:0030276 functional_description:"AP-1 complex subunit beta-1 (AHRD V1 ***- C5GH51_AJEDR); contains Interpro domain(s) IPR016342 Adaptor protein complex, beta subunit "	1
mir1127b-3p	Solyc08g065310.2.1	2.0	15.752	1	17	916	932	UGACAAAUAUUUCUGGA	UUCAGAAGUGUUUGUCG	Cleavage	genomic_reference:SL2.50ch08 gene_region:50427388-50431295 transcript_region:SL2.50ch08:50427388..50431295- functional_description:"Unknown Protein (AHRD V1)"	1
mir1127b-3p	Solyc06g075450.1.1	3.0	16.996	1	20	1121	1140	UGACAAAUAUUUCUGGACGG	CUGCCUGGAAAAAUUUGUCA	Cleavage	evidence_code:10F0H1E0IEG genomic_reference:SL2.50ch06 gene_region:43219228-43222281 transcript_region:SL2.50ch06:43219228..43222281- go_terms:GO:0080054,GO:0042936 functional_description:"Peptide transporter 1 (AHRD V1 **-* Q7XAC3_VICFA); contains Interpro domain(s) IPR000109 TGF-beta receptor, type I/II extracellular region "	1
mir1127b-3p	Solyc05g041540.2.1	2.0	15.807	1	17	1708	1724	UGACAAAUAUUUCUGGA	UCUAGAAAUAUUUGUGA	Cleavage	genomic_reference:SL2.50ch05 gene_region:51253195-51263703 transcript_region:SL2.50ch05:51253195..51263703+ go_terms:GO:0042802 functional_description:"Serine carboxypeptidase (AHRD V1 ***- Q9XH61_9ASTR); contains Interpro domain(s) IPR001563 Peptidase S10, serine carboxypeptidase "	1
mir1127b-3p	Solyc03g007760.2.1	3.0	14.218	1	23	2708	2730	UGACAAAUAUUUCUGGACGGAUG	UAUGCAUCAAGAAAUGAUUGUCA	Cleavage	genomic_reference:SL2.50ch03 gene_region:2280750-2288212 transcript_region:SL2.50ch03:2280750..2288212- go_terms:GO:0005524,GO:0017111 functional_description:"Cell division protease ftsH (AHRD V1 *--- FTSH_SHIFL); contains Interpro domain(s) IPR003959 ATPase, AAA-type, core "	1
[truncated: 38,835 more rows]

## Sheet: Table S4
Table S4. Identified miRNA-target cleavage sites using degradome sequencing data
[truncated: 116 more rows]

[truncated: 2 more sheets: Table S5, Table S6]
